# Supplementary material for: Two new rare-earth oxyborates Ba4BiTbO(BO3)4 and Ba1.54Sr2.46BiTbO(BO3)4 and luminescence properties of the Ba4BiTb1−xEuxO(BO3)4 phosphors
Source: RSC Adv. 2024 Feb 19;14(9):6270–84. doi: 10.1039/d3ra08265b (PMC10875415; doi:10.1039/d3ra08265b)
Supplement: RA-014-D3RA08265B-s002 [file RA-014-D3RA08265B-s002.cif]

# Electronic Supplementary Material (ESI) for RSC Advances.
# This journal is © The Royal Society of Chemistry 2024

####################################################################### 
# 
# This file contains crystal structure data downloaded from the 
# Cambridge Structural Database (CSD) hosted by the Cambridge 
# Crystallographic Data Centre (CCDC).
# 
# Full information about CCDC data access policies and citation 
# guidelines are available at http://www.ccdc.cam.ac.uk/access/V1 
# 
# Audit and citation data items may have been added by the CCDC. 
# Please retain this information to preserve the provenance of 
# this file and to allow appropriate attribution of the data. 
# 
#######################################################################

data_BaBiTbBO
_database_code_depnum_ccdc_archive 'CCDC 2311747'
loop_
_audit_author_name
_audit_author_address
'Xuean Chen'
;Beijing University of Technology
China
;
_audit_update_record             
;
2023-12-03 deposited with the CCDC.	2024-02-02 downloaded from the CCDC.
;

_audit_creation_method           SHELXL-2019/2
_shelx_SHELXL_version_number     2019/2
_chemical_name_systematic        ?
_chemical_name_common            ?
_chemical_melting_point          ?
_chemical_formula_moiety         ?
_chemical_formula_sum            'B4 Ba4 Bi O13 Tb'
_chemical_formula_weight         1168.50

loop_
_atom_type_symbol
_atom_type_description
_atom_type_scat_dispersion_real
_atom_type_scat_dispersion_imag
_atom_type_scat_source
B B 0.0013 0.0007 'International Tables Vol C Tables 4.2.6.8 and 6.1.1.4'
O O 0.0106 0.0060 'International Tables Vol C Tables 4.2.6.8 and 6.1.1.4'
Ba Ba -0.3244 2.2819 'International Tables Vol C Tables 4.2.6.8 and 6.1.1.4'
Bi Bi -4.1077 10.2566 'International Tables Vol C Tables 4.2.6.8 and 6.1.1.4'
Tb Tb -0.1723 4.1537 'International Tables Vol C Tables 4.2.6.8 and 6.1.1.4'

_space_group_crystal_system      hexagonal
_space_group_IT_number           194
_space_group_name_H-M_alt        'P 63/m m c'
_space_group_name_Hall           '-P 6c 2c'

_shelx_space_group_comment       
;
The symmetry employed for this shelxl refinement is uniquely defined
by the following loop, which should always be used as a source of
symmetry information in preference to the above space-group names.
They are only intended as comments.
;

loop_
_space_group_symop_operation_xyz
'x, y, z'
'-y, x-y, z'
'-x+y, -x, z'
'-x, -y, z+1/2'
'y, -x+y, z+1/2'
'x-y, x, z+1/2'
'y, x, -z'
'x-y, -y, -z'
'-x, -x+y, -z'
'-y, -x, -z+1/2'
'-x+y, y, -z+1/2'
'x, x-y, -z+1/2'
'-x, -y, -z'
'y, -x+y, -z'
'x-y, x, -z'
'x, y, -z-1/2'
'-y, x-y, -z-1/2'
'-x+y, -x, -z-1/2'
'-y, -x, z'
'-x+y, y, z'
'x, x-y, z'
'y, x, z-1/2'
'x-y, -y, z-1/2'
'-x, -x+y, z-1/2'

_cell_length_a                   5.41865(9)
_cell_length_b                   5.41865(9)
_cell_length_c                   26.3535(5)
_cell_angle_alpha                90
_cell_angle_beta                 90
_cell_angle_gamma                120
_cell_volume                     670.12(3)
_cell_formula_units_Z            2
_cell_measurement_temperature    292.09(10)
_cell_measurement_reflns_used    8705
_cell_measurement_theta_min      4.3300
_cell_measurement_theta_max      36.2910

_exptl_absorpt_correction_T_min  0.30405
_exptl_absorpt_correction_T_max  1.00000
_exptl_absorpt_correction_type   multi-scan
_exptl_absorpt_process_details   
;
CrysAlisPro 1.171.40.84a (Rigaku Oxford Diffraction, 2020)
Empirical absorption correction using spherical harmonics,
implemented in SCALE3 ABSPACK scaling algorithm.
;
_oxdiff_exptl_absorpt_empirical_full_min 0.619
_oxdiff_exptl_absorpt_empirical_full_max 2.272
_oxdiff_exptl_absorpt_empirical_details 
;
Empirical correction (ABSPACK) includes:
- Absorption correction using spherical harmonics
- Frame scaling
- Detector area scaling
;

_exptl_crystal_description       plate
_exptl_crystal_colour            colorless
_exptl_crystal_density_meas      ?
_exptl_crystal_density_method    ?
_exptl_crystal_density_diffrn    5.791
_exptl_crystal_F_000             992

_exptl_crystal_size_max          0.25
_exptl_crystal_size_mid          0.20
_exptl_crystal_size_min          0.05
_exptl_absorpt_coefficient_mu    29.920

_diffrn_ambient_temperature      292.09(10)
_diffrn_ambient_environment      air
_diffrn_source                   'micro-focus sealed X-ray tube'
_diffrn_source_type              'SuperNova (Mo) X-ray Source'
_diffrn_radiation_probe          x-ray
_diffrn_radiation_type           'Mo K\a'
_diffrn_radiation_wavelength     0.71073
_diffrn_radiation_monochromator  mirror
_diffrn_measurement_device       'four-circle diffractometer'
_diffrn_measurement_device_type  'SuperNova, Dual, Cu at home/near, AtlasS2'
_diffrn_detector                 'CCD plate'
_diffrn_detector_type            AtlasS2
_diffrn_detector_area_resol_mean 10.3376


_diffrn_reflns_number            33257
_diffrn_reflns_av_unetI/netI     0.0141
_diffrn_reflns_av_R_equivalents  0.0678
_diffrn_reflns_limit_h_min       -8
_diffrn_reflns_limit_h_max       8
_diffrn_reflns_limit_k_min       -8
_diffrn_reflns_limit_k_max       8
_diffrn_reflns_limit_l_min       -42
_diffrn_reflns_limit_l_max       42
_diffrn_reflns_theta_min         4.343
_diffrn_reflns_theta_max         34.996
_diffrn_reflns_theta_full        25.242
_diffrn_measured_fraction_theta_max 0.997
_diffrn_measured_fraction_theta_full 0.993
_diffrn_reflns_Laue_measured_fraction_max 0.997
_diffrn_reflns_Laue_measured_fraction_full 0.993
_diffrn_reflns_point_group_measured_fraction_max 0.997
_diffrn_reflns_point_group_measured_fraction_full 0.993
_reflns_number_total             636
_reflns_number_gt                576
_reflns_threshold_expression     'I > 2\s(I)'
_reflns_Friedel_coverage         0.000
_reflns_Friedel_fraction_max     .
_reflns_Friedel_fraction_full    .

_reflns_special_details          
;
 Reflections were merged by SHELXL according to the crystal
 class for the calculation of statistics and refinement.
 
 _reflns_Friedel_fraction is defined as the number of unique
 Friedel pairs measured divided by the number that would be
 possible theoretically, ignoring centric projections and
 systematic absences.
;

_computing_data_collection       'CrysAlisPro 1.171.39.46e (Rigaku OD, 2018)'
_computing_cell_refinement       'CrysAlisPro 1.171.39.46e (Rigaku OD, 2018)'
_computing_data_reduction        'CrysAlisPro 1.171.39.46e (Rigaku OD, 2018)'
_computing_structure_solution    'SHELXS-2018/3 (Sheldrick, 2018)'
_computing_structure_refinement  'SHELXL-2019/2 (Sheldrick, 2019)'
_computing_molecular_graphics    ?
_computing_publication_material  'SHELXL-2019/2 (Sheldrick, 2019)'


_refine_ls_structure_factor_coef Fsqd
_refine_ls_matrix_type           full
_refine_ls_weighting_scheme      calc
_refine_ls_weighting_details     
'w=1/[\s^2^(Fo^2^)+(0.0312P)^2^+19.0219P] where P=(Fo^2^+2Fc^2^)/3'
_atom_sites_solution_primary     ?
_atom_sites_solution_secondary   ?
_atom_sites_solution_hydrogens   .
_refine_ls_hydrogen_treatment    undef
_refine_ls_extinction_method     'SHELXL-2019/2 (Sheldrick 2019)'
_refine_ls_extinction_coef       0.0041(3)
_refine_ls_extinction_expression Fc^*^=kFc[1+0.001xFc^2^\l^3^/sin(2\q)]^-1/4^
_refine_ls_number_reflns         636
_refine_ls_number_parameters     35
_refine_ls_number_restraints     66
_refine_ls_R_factor_all          0.0464
_refine_ls_R_factor_gt           0.0417
_refine_ls_wR_factor_ref         0.0988
_refine_ls_wR_factor_gt          0.0964
_refine_ls_goodness_of_fit_ref   1.173
_refine_ls_restrained_S_all      1.128
_refine_ls_shift/su_max          0.000
_refine_ls_shift/su_mean         0.000

loop_
_atom_site_label
_atom_site_type_symbol
_atom_site_fract_x
_atom_site_fract_y
_atom_site_fract_z
_atom_site_U_iso_or_equiv
_atom_site_adp_type
_atom_site_occupancy
_atom_site_site_symmetry_order
_atom_site_calc_flag
_atom_site_refinement_flags_posn
_atom_site_refinement_flags_adp
_atom_site_refinement_flags_occupancy
_atom_site_disorder_assembly
_atom_site_disorder_group
Ba1 Ba 0.666667 0.333333 0.08794(3) 0.0146(2) Uani 1 6 d S T P . .
Ba2 Ba 0.666667 0.333333 0.250000 0.0160(2) Uani 1 12 d S T P . .
Ba3 Ba 0.000000 0.000000 0.15797(9) 0.0132(4) Uani 0.5 6 d S TU P . .
Bi1 Bi 0.000000 0.000000 0.17011(6) 0.0355(6) Uani 0.5 6 d S T P . .
Tb1 Tb 0.000000 0.000000 0.000000 0.00881(19) Uani 1 12 d S T P . .
B1 B 0.333333 0.666667 0.0538(6) 0.011(2) Uani 1 6 d S TU P . .
B2 B 0.333333 0.666667 0.1702(5) 0.012(2) Uani 1 6 d S TU P . .
O1 O 0.1871(6) 0.3742(12) 0.0537(2) 0.0204(11) Uani 1 2 d S TU P . .
O2 O 0.0396(14) 0.5198(7) 0.16991(19) 0.0218(12) Uani 1 2 d S TU P . .
O3 O 0.000000 0.000000 0.250000 0.029(3) Uani 1 12 d S TU P . .

loop_
_atom_site_aniso_label
_atom_site_aniso_U_11
_atom_site_aniso_U_22
_atom_site_aniso_U_33
_atom_site_aniso_U_23
_atom_site_aniso_U_13
_atom_site_aniso_U_12
Ba1 0.0157(2) 0.0157(2) 0.0124(3) 0.000 0.000 0.00787(12)
Ba2 0.0195(3) 0.0195(3) 0.0089(4) 0.000 0.000 0.00973(17)
Ba3 0.0137(4) 0.0137(4) 0.0122(8) 0.000 0.000 0.0068(2)
Bi1 0.0511(8) 0.0511(8) 0.0043(6) 0.000 0.000 0.0255(4)
Tb1 0.0070(2) 0.0070(2) 0.0125(3) 0.000 0.000 0.00349(11)
B1 0.007(3) 0.007(3) 0.021(5) 0.000 0.000 0.0033(13)
B2 0.012(3) 0.012(3) 0.011(5) 0.000 0.000 0.0062(15)
O1 0.0158(18) 0.012(2) 0.032(3) -0.010(2) -0.0051(11) 0.0058(12)
O2 0.014(3) 0.030(3) 0.016(2) -0.0001(10) 0.000(2) 0.0070(13)
O3 0.028(4) 0.028(4) 0.029(6) 0.000 0.000 0.014(2)

_geom_special_details            
;
 All esds (except the esd in the dihedral angle between two l.s. planes)
 are estimated using the full covariance matrix.  The cell esds are taken
 into account individually in the estimation of esds in distances, angles
 and torsion angles; correlations between esds in cell parameters are only
 used when they are defined by crystal symmetry.  An approximate (isotropic)
 treatment of cell esds is used for estimating esds involving l.s. planes.
;

loop_
_geom_bond_atom_site_label_1
_geom_bond_atom_site_label_2
_geom_bond_distance
_geom_bond_site_symmetry_2
_geom_bond_publ_flag
Ba1 O2 2.780(6) 1_655 ?
Ba1 O2 2.780(6) 3 ?
Ba1 O2 2.780(6) 2_665 ?
Ba1 O1 2.862(2) . ?
Ba1 O1 2.862(2) 2_655 ?
Ba1 O1 2.862(2) 3 ?
Ba1 O1 2.862(2) 1_655 ?
Ba1 O1 2.862(2) 3_665 ?
Ba1 O1 2.862(2) 2_665 ?
Ba1 B1 3.255(4) . ?
Ba1 B1 3.255(4) 1_545 ?
Ba1 B1 3.255(4) 1_655 ?
Ba2 O2 2.742(6) 16_656 ?
Ba2 O2 2.742(6) 3 ?
Ba2 O2 2.742(6) 18_556 ?
Ba2 O2 2.742(6) 1_655 ?
Ba2 O2 2.742(6) 17_666 ?
Ba2 O2 2.742(6) 2_665 ?
Ba2 O3 3.12846(5) 1_655 ?
Ba2 O3 3.12846(5) 1_665 ?
Ba2 O3 3.12846(5) . ?
Ba2 Bi1 3.7710(8) . ?
Ba2 Bi1 3.7710(8) 16_666 ?
Ba2 Bi1 3.7710(8) 1_655 ?
Ba3 O3 2.425(2) . ?
Ba3 O2 2.7339(8) . ?
Ba3 O2 2.7339(8) 2_665 ?
Ba3 O2 2.7339(8) 2 ?
Ba3 O2 2.7339(8) 3 ?
Ba3 O2 2.7339(8) 3_455 ?
Ba3 O2 2.7339(8) 1_545 ?
Ba3 B2 3.1449(14) 1_445 ?
Ba3 B2 3.1449(14) . ?
Ba3 B2 3.1449(14) 1_545 ?
Ba3 O1 3.262(7) . ?
Ba3 O1 3.262(7) 2 ?
Bi1 O3 2.1055(15) . ?
Bi1 O2 2.7157(5) 2_665 ?
Bi1 O2 2.7157(5) 2 ?
Bi1 O2 2.7157(4) 3_455 ?
Bi1 O2 2.7157(5) 3 ?
Bi1 O2 2.7157(5) 1_545 ?
Bi1 O2 2.7157(4) . ?
Tb1 O1 2.255(6) 13 ?
Tb1 O1 2.255(6) 15 ?
Tb1 O1 2.255(6) 3 ?
Tb1 O1 2.255(6) 14 ?
Tb1 O1 2.255(6) 2 ?
Tb1 O1 2.255(6) . ?
B1 O1 1.372(6) 3_565 ?
B1 O1 1.372(6) 2_665 ?
B1 O1 1.372(6) . ?
B2 O2 1.379(7) 3_565 ?
B2 O2 1.379(7) 2_665 ?
B2 O2 1.379(7) . ?

loop_
_geom_angle_atom_site_label_1
_geom_angle_atom_site_label_2
_geom_angle_atom_site_label_3
_geom_angle
_geom_angle_site_symmetry_1
_geom_angle_site_symmetry_3
_geom_angle_publ_flag
O2 Ba1 O2 66.1(2) 1_655 3 ?
O2 Ba1 O2 66.1(2) 1_655 2_665 ?
O2 Ba1 O2 66.1(2) 3 2_665 ?
O2 Ba1 O1 137.74(14) 1_655 . ?
O2 Ba1 O1 106.70(13) 3 . ?
O2 Ba1 O1 73.03(16) 2_665 . ?
O2 Ba1 O1 106.70(13) 1_655 2_655 ?
O2 Ba1 O1 73.04(16) 3 2_655 ?
O2 Ba1 O1 137.74(14) 2_665 2_655 ?
O1 Ba1 O1 110.52(11) . 2_655 ?
O2 Ba1 O1 137.74(14) 1_655 3 ?
O2 Ba1 O1 73.04(16) 3 3 ?
O2 Ba1 O1 106.70(13) 2_665 3 ?
O1 Ba1 O1 64.2(2) . 3 ?
O1 Ba1 O1 49.1(2) 2_655 3 ?
O2 Ba1 O1 73.04(16) 1_655 1_655 ?
O2 Ba1 O1 106.70(13) 3 1_655 ?
O2 Ba1 O1 137.74(14) 2_665 1_655 ?
O1 Ba1 O1 142.4(2) . 1_655 ?
O1 Ba1 O1 64.2(2) 2_655 1_655 ?
O1 Ba1 O1 110.52(11) 3 1_655 ?
O2 Ba1 O1 73.04(16) 1_655 3_665 ?
O2 Ba1 O1 137.74(14) 3 3_665 ?
O2 Ba1 O1 106.70(13) 2_665 3_665 ?
O1 Ba1 O1 110.52(11) . 3_665 ?
O1 Ba1 O1 110.52(11) 2_655 3_665 ?
O1 Ba1 O1 142.4(2) 3 3_665 ?
O1 Ba1 O1 49.1(2) 1_655 3_665 ?
O2 Ba1 O1 106.70(13) 1_655 2_665 ?
O2 Ba1 O1 137.74(14) 3 2_665 ?
O2 Ba1 O1 73.04(16) 2_665 2_665 ?
O1 Ba1 O1 49.1(2) . 2_665 ?
O1 Ba1 O1 142.4(2) 2_655 2_665 ?
O1 Ba1 O1 110.52(11) 3 2_665 ?
O1 Ba1 O1 110.52(11) 1_655 2_665 ?
O1 Ba1 O1 64.2(2) 3_665 2_665 ?
O2 Ba1 B1 121.1(2) 1_655 . ?
O2 Ba1 B1 121.1(2) 3 . ?
O2 Ba1 B1 67.0(3) 2_665 . ?
O1 Ba1 B1 24.88(12) . . ?
O1 Ba1 B1 131.9(2) 2_655 . ?
O1 Ba1 B1 88.70(14) 3 . ?
O1 Ba1 B1 131.9(2) 1_655 . ?
O1 Ba1 B1 88.70(14) 3_665 . ?
O1 Ba1 B1 24.88(12) 2_665 . ?
O2 Ba1 B1 121.1(2) 1_655 1_545 ?
O2 Ba1 B1 67.0(3) 3 1_545 ?
O2 Ba1 B1 121.1(2) 2_665 1_545 ?
O1 Ba1 B1 88.70(14) . 1_545 ?
O1 Ba1 B1 24.88(12) 2_655 1_545 ?
O1 Ba1 B1 24.88(12) 3 1_545 ?
O1 Ba1 B1 88.70(14) 1_655 1_545 ?
O1 Ba1 B1 131.9(2) 3_665 1_545 ?
O1 Ba1 B1 131.9(2) 2_665 1_545 ?
B1 Ba1 B1 112.7(2) . 1_545 ?
O2 Ba1 B1 67.0(3) 1_655 1_655 ?
O2 Ba1 B1 121.1(2) 3 1_655 ?
O2 Ba1 B1 121.1(2) 2_665 1_655 ?
O1 Ba1 B1 131.9(2) . 1_655 ?
O1 Ba1 B1 88.70(14) 2_655 1_655 ?
O1 Ba1 B1 131.9(2) 3 1_655 ?
O1 Ba1 B1 24.88(12) 1_655 1_655 ?
O1 Ba1 B1 24.88(12) 3_665 1_655 ?
O1 Ba1 B1 88.70(14) 2_665 1_655 ?
B1 Ba1 B1 112.7(2) . 1_655 ?
B1 Ba1 B1 112.7(2) 1_545 1_655 ?
O2 Ba2 O2 142.78(10) 16_656 3 ?
O2 Ba2 O2 67.1(2) 16_656 18_556 ?
O2 Ba2 O2 100.7(3) 3 18_556 ?
O2 Ba2 O2 100.7(3) 16_656 1_655 ?
O2 Ba2 O2 67.1(2) 3 1_655 ?
O2 Ba2 O2 142.78(10) 18_556 1_655 ?
O2 Ba2 O2 67.1(2) 16_656 17_666 ?
O2 Ba2 O2 142.78(10) 3 17_666 ?
O2 Ba2 O2 67.1(2) 18_556 17_666 ?
O2 Ba2 O2 142.78(10) 1_655 17_666 ?
O2 Ba2 O2 142.78(10) 16_656 2_665 ?
O2 Ba2 O2 67.1(2) 3 2_665 ?
O2 Ba2 O2 142.78(10) 18_556 2_665 ?
O2 Ba2 O2 67.1(2) 1_655 2_665 ?
O2 Ba2 O2 100.7(3) 17_666 2_665 ?
O2 Ba2 O3 71.39(5) 16_656 1_655 ?
O2 Ba2 O3 71.39(5) 3 1_655 ?
O2 Ba2 O3 71.39(5) 18_556 1_655 ?
O2 Ba2 O3 71.39(5) 1_655 1_655 ?
O2 Ba2 O3 129.66(13) 17_666 1_655 ?
O2 Ba2 O3 129.66(13) 2_665 1_655 ?
O2 Ba2 O3 71.39(5) 16_656 1_665 ?
O2 Ba2 O3 129.66(13) 3 1_665 ?
O2 Ba2 O3 129.66(13) 18_556 1_665 ?
O2 Ba2 O3 71.39(5) 1_655 1_665 ?
O2 Ba2 O3 71.39(5) 17_666 1_665 ?
O2 Ba2 O3 71.39(5) 2_665 1_665 ?
O3 Ba2 O3 120.0 1_655 1_665 ?
O2 Ba2 O3 129.66(13) 16_656 . ?
O2 Ba2 O3 71.39(5) 3 . ?
O2 Ba2 O3 71.39(5) 18_556 . ?
O2 Ba2 O3 129.66(13) 1_655 . ?
O2 Ba2 O3 71.39(5) 17_666 . ?
O2 Ba2 O3 71.39(5) 2_665 . ?
O3 Ba2 O3 120.0 1_655 . ?
O3 Ba2 O3 120.0 1_665 . ?
O2 Ba2 Bi1 163.60(13) 16_656 . ?
O2 Ba2 Bi1 46.007(13) 3 . ?
O2 Ba2 Bi1 99.50(9) 18_556 . ?
O2 Ba2 Bi1 95.72(13) 1_655 . ?
O2 Ba2 Bi1 99.50(9) 17_666 . ?
O2 Ba2 Bi1 46.007(13) 2_665 . ?
O3 Ba2 Bi1 114.507(6) 1_655 . ?
O3 Ba2 Bi1 114.507(6) 1_665 . ?
O3 Ba2 Bi1 33.941(19) . . ?
O2 Ba2 Bi1 46.007(13) 16_656 16_666 ?
O2 Ba2 Bi1 163.60(13) 3 16_666 ?
O2 Ba2 Bi1 95.72(13) 18_556 16_666 ?
O2 Ba2 Bi1 99.50(9) 1_655 16_666 ?
O2 Ba2 Bi1 46.007(13) 17_666 16_666 ?
O2 Ba2 Bi1 99.50(9) 2_665 16_666 ?
O3 Ba2 Bi1 114.507(6) 1_655 16_666 ?
O3 Ba2 Bi1 33.941(19) 1_665 16_666 ?
O3 Ba2 Bi1 114.507(6) . 16_666 ?
Bi1 Ba2 Bi1 130.986(11) . 16_666 ?
O2 Ba2 Bi1 99.50(9) 16_656 1_655 ?
O2 Ba2 Bi1 46.007(13) 3 1_655 ?
O2 Ba2 Bi1 99.50(9) 18_556 1_655 ?
O2 Ba2 Bi1 46.007(13) 1_655 1_655 ?
O2 Ba2 Bi1 163.60(13) 17_666 1_655 ?
O2 Ba2 Bi1 95.72(13) 2_665 1_655 ?
O3 Ba2 Bi1 33.941(19) 1_655 1_655 ?
O3 Ba2 Bi1 114.507(6) 1_665 1_655 ?
O3 Ba2 Bi1 114.507(6) . 1_655 ?
Bi1 Ba2 Bi1 91.86(3) . 1_655 ?
Bi1 Ba2 Bi1 130.986(12) 16_666 1_655 ?
O3 Ba3 O2 83.39(12) . . ?
O3 Ba3 O2 83.39(12) . 2_665 ?
O2 Ba3 O2 51.8(3) . 2_665 ?
O3 Ba3 O2 83.39(12) . 2 ?
O2 Ba3 O2 118.69(5) . 2 ?
O2 Ba3 O2 164.6(2) 2_665 2 ?
O3 Ba3 O2 83.39(12) . 3 ?
O2 Ba3 O2 118.69(5) . 3 ?
O2 Ba3 O2 67.3(3) 2_665 3 ?
O2 Ba3 O2 118.69(5) 2 3 ?
O3 Ba3 O2 83.39(12) . 3_455 ?
O2 Ba3 O2 67.3(3) . 3_455 ?
O2 Ba3 O2 118.69(5) 2_665 3_455 ?
O2 Ba3 O2 51.8(3) 2 3_455 ?
O2 Ba3 O2 164.6(2) 3 3_455 ?
O3 Ba3 O2 83.39(12) . 1_545 ?
O2 Ba3 O2 164.6(3) . 1_545 ?
O2 Ba3 O2 118.69(5) 2_665 1_545 ?
O2 Ba3 O2 67.3(3) 2 1_545 ?
O2 Ba3 O2 51.8(3) 3 1_545 ?
O2 Ba3 O2 118.69(5) 3_455 1_545 ?
O3 Ba3 B2 84.1(2) . 1_445 ?
O2 Ba3 B2 93.20(14) . 1_445 ?
O2 Ba3 B2 143.92(16) 2_665 1_445 ?
O2 Ba3 B2 25.93(14) 2 1_445 ?
O2 Ba3 B2 143.92(16) 3 1_445 ?
O2 Ba3 B2 25.93(14) 3_455 1_445 ?
O2 Ba3 B2 93.20(14) 1_545 1_445 ?
O3 Ba3 B2 84.1(2) . . ?
O2 Ba3 B2 25.93(14) . . ?
O2 Ba3 B2 25.93(14) 2_665 . ?
O2 Ba3 B2 143.92(16) 2 . ?
O2 Ba3 B2 93.20(14) 3 . ?
O2 Ba3 B2 93.20(14) 3_455 . ?
O2 Ba3 B2 143.92(16) 1_545 . ?
B2 Ba3 B2 118.97(9) 1_445 . ?
O3 Ba3 B2 84.1(2) . 1_545 ?
O2 Ba3 B2 143.92(16) . 1_545 ?
O2 Ba3 B2 93.20(14) 2_665 1_545 ?
O2 Ba3 B2 93.20(14) 2 1_545 ?
O2 Ba3 B2 25.93(14) 3 1_545 ?
O2 Ba3 B2 143.92(16) 3_455 1_545 ?
O2 Ba3 B2 25.93(14) 1_545 1_545 ?
B2 Ba3 B2 118.97(9) 1_445 1_545 ?
B2 Ba3 B2 118.97(9) . 1_545 ?
O3 Ba3 O1 147.43(10) . . ?
O2 Ba3 O1 67.46(14) . . ?
O2 Ba3 O1 67.46(14) 2_665 . ?
O2 Ba3 O1 122.74(15) 2 . ?
O2 Ba3 O1 97.68(13) 3 . ?
O2 Ba3 O1 97.68(13) 3_455 . ?
O2 Ba3 O1 122.74(15) 1_545 . ?
B2 Ba3 O1 110.7(2) 1_445 . ?
B2 Ba3 O1 63.3(3) . . ?
B2 Ba3 O1 110.7(2) 1_545 . ?
O3 Ba3 O1 147.43(10) . 2 ?
O2 Ba3 O1 97.68(13) . 2 ?
O2 Ba3 O1 122.74(15) 2_665 2 ?
O2 Ba3 O1 67.46(14) 2 2 ?
O2 Ba3 O1 122.74(15) 3 2 ?
O2 Ba3 O1 67.46(14) 3_455 2 ?
O2 Ba3 O1 97.68(13) 1_545 2 ?
B2 Ba3 O1 63.3(3) 1_445 2 ?
B2 Ba3 O1 110.7(2) . 2 ?
B2 Ba3 O1 110.7(2) 1_545 2 ?
O1 Ba3 O1 55.58(16) . 2 ?
O3 Bi1 O2 90.11(12) . 2_665 ?
O3 Bi1 O2 90.11(12) . 2 ?
O2 Bi1 O2 172.2(3) 2_665 2 ?
O3 Bi1 O2 90.11(12) . 3_455 ?
O2 Bi1 O2 120.000(1) 2_665 3_455 ?
O2 Bi1 O2 52.2(3) 2 3_455 ?
O3 Bi1 O2 90.11(12) . 3 ?
O2 Bi1 O2 67.8(3) 2_665 3 ?
O2 Bi1 O2 120.000(2) 2 3 ?
O2 Bi1 O2 172.2(3) 3_455 3 ?
O3 Bi1 O2 90.11(12) . 1_545 ?
O2 Bi1 O2 120.000(1) 2_665 1_545 ?
O2 Bi1 O2 67.8(3) 2 1_545 ?
O2 Bi1 O2 120.000(2) 3_455 1_545 ?
O2 Bi1 O2 52.2(3) 3 1_545 ?
O3 Bi1 O2 90.11(12) . . ?
O2 Bi1 O2 52.2(3) 2_665 . ?
O2 Bi1 O2 119.999(1) 2 . ?
O2 Bi1 O2 67.8(3) 3_455 . ?
O2 Bi1 O2 120.000(1) 3 . ?
O2 Bi1 O2 172.2(3) 1_545 . ?
O3 Bi1 Ba2 56.059(19) . 1_445 ?
O2 Bi1 Ba2 138.26(13) 2_665 1_445 ?
O2 Bi1 Ba2 46.58(12) 2 1_445 ?
O2 Bi1 Ba2 86.81(13) 3_455 1_445 ?
O2 Bi1 Ba2 86.81(13) 3 1_445 ?
O2 Bi1 Ba2 46.58(12) 1_545 1_445 ?
O2 Bi1 Ba2 138.26(13) . 1_445 ?
O3 Bi1 Ba2 56.059(19) . . ?
O2 Bi1 Ba2 46.58(12) 2_665 . ?
O2 Bi1 Ba2 138.26(13) 2 . ?
O2 Bi1 Ba2 138.26(13) 3_455 . ?
O2 Bi1 Ba2 46.58(12) 3 . ?
O2 Bi1 Ba2 86.81(13) 1_545 . ?
O2 Bi1 Ba2 86.81(13) . . ?
Ba2 Bi1 Ba2 91.86(3) 1_445 . ?
O3 Bi1 Ba2 56.060(19) . 1_455 ?
O2 Bi1 Ba2 86.81(13) 2_665 1_455 ?
O2 Bi1 Ba2 86.81(13) 2 1_455 ?
O2 Bi1 Ba2 46.58(12) 3_455 1_455 ?
O2 Bi1 Ba2 138.26(13) 3 1_455 ?
O2 Bi1 Ba2 138.26(13) 1_545 1_455 ?
O2 Bi1 Ba2 46.58(12) . 1_455 ?
Ba2 Bi1 Ba2 91.86(3) 1_445 1_455 ?
Ba2 Bi1 Ba2 91.86(3) . 1_455 ?
O3 Bi1 Ba1 124.69(2) . . ?
O2 Bi1 Ba1 46.89(12) 2_665 . ?
O2 Bi1 Ba1 137.52(13) 2 . ?
O2 Bi1 Ba1 137.52(13) 3_455 . ?
O2 Bi1 Ba1 46.89(12) 3 . ?
O2 Bi1 Ba1 86.72(13) 1_545 . ?
O2 Bi1 Ba1 86.72(13) . . ?
Ba2 Bi1 Ba1 131.212(3) 1_445 . ?
Ba2 Bi1 Ba1 68.630(10) . . ?
Ba2 Bi1 Ba1 131.211(3) 1_455 . ?
O3 Bi1 Ba1 124.69(2) . 1_445 ?
O2 Bi1 Ba1 137.51(13) 2_665 1_445 ?
O2 Bi1 Ba1 46.89(12) 2 1_445 ?
O2 Bi1 Ba1 86.72(13) 3_455 1_445 ?
O2 Bi1 Ba1 86.72(13) 3 1_445 ?
O2 Bi1 Ba1 46.89(12) 1_545 1_445 ?
O2 Bi1 Ba1 137.51(13) . 1_445 ?
Ba2 Bi1 Ba1 68.631(10) 1_445 1_445 ?
Ba2 Bi1 Ba1 131.212(3) . 1_445 ?
Ba2 Bi1 Ba1 131.211(3) 1_455 1_445 ?
Ba1 Bi1 Ba1 90.81(3) . 1_445 ?
O1 Tb1 O1 84.8(2) 13 15 ?
O1 Tb1 O1 95.2(2) 13 3 ?
O1 Tb1 O1 180.0(3) 15 3 ?
O1 Tb1 O1 84.8(2) 13 14 ?
O1 Tb1 O1 84.8(2) 15 14 ?
O1 Tb1 O1 95.2(2) 3 14 ?
O1 Tb1 O1 95.2(2) 13 2 ?
O1 Tb1 O1 95.2(2) 15 2 ?
O1 Tb1 O1 84.8(2) 3 2 ?
O1 Tb1 O1 180.0(5) 14 2 ?
O1 Tb1 O1 180.0 13 . ?
O1 Tb1 O1 95.2(2) 15 . ?
O1 Tb1 O1 84.8(2) 3 . ?
O1 Tb1 O1 95.2(2) 14 . ?
O1 Tb1 O1 84.8(2) 2 . ?
O1 Tb1 Ba1 46.67(5) 13 13 ?
O1 Tb1 Ba1 46.67(5) 15 13 ?
O1 Tb1 Ba1 133.33(5) 3 13 ?
O1 Tb1 Ba1 104.63(17) 14 13 ?
O1 Tb1 Ba1 75.37(17) 2 13 ?
O1 Tb1 Ba1 133.34(5) . 13 ?
O1 Tb1 Ba1 75.37(17) 13 1_445 ?
O1 Tb1 Ba1 133.33(5) 15 1_445 ?
O1 Tb1 Ba1 46.67(5) 3 1_445 ?
O1 Tb1 Ba1 133.33(5) 14 1_445 ?
O1 Tb1 Ba1 46.67(5) 2 1_445 ?
O1 Tb1 Ba1 104.63(17) . 1_445 ?
Ba1 Tb1 Ba1 91.802(13) 13 1_445 ?
O1 Tb1 Ba1 104.63(17) 13 13_665 ?
O1 Tb1 Ba1 46.67(5) 15 13_665 ?
O1 Tb1 Ba1 133.33(5) 3 13_665 ?
O1 Tb1 Ba1 46.67(5) 14 13_665 ?
O1 Tb1 Ba1 133.33(5) 2 13_665 ?
O1 Tb1 Ba1 75.37(17) . 13_665 ?
Ba1 Tb1 Ba1 88.198(13) 13 13_665 ?
Ba1 Tb1 Ba1 180.000(18) 1_445 13_665 ?
O1 Tb1 Ba1 46.67(5) 13 13_655 ?
O1 Tb1 Ba1 104.63(17) 15 13_655 ?
O1 Tb1 Ba1 75.37(17) 3 13_655 ?
O1 Tb1 Ba1 46.67(5) 14 13_655 ?
O1 Tb1 Ba1 133.33(5) 2 13_655 ?
O1 Tb1 Ba1 133.33(5) . 13_655 ?
Ba1 Tb1 Ba1 88.197(13) 13 13_655 ?
Ba1 Tb1 Ba1 91.803(13) 1_445 13_655 ?
Ba1 Tb1 Ba1 88.197(13) 13_665 13_655 ?
O1 Tb1 Ba1 133.33(5) 13 1_455 ?
O1 Tb1 Ba1 75.37(17) 15 1_455 ?
O1 Tb1 Ba1 104.63(17) 3 1_455 ?
O1 Tb1 Ba1 133.33(5) 14 1_455 ?
O1 Tb1 Ba1 46.67(5) 2 1_455 ?
O1 Tb1 Ba1 46.67(5) . 1_455 ?
Ba1 Tb1 Ba1 91.803(13) 13 1_455 ?
Ba1 Tb1 Ba1 88.197(13) 1_445 1_455 ?
Ba1 Tb1 Ba1 91.803(13) 13_665 1_455 ?
Ba1 Tb1 Ba1 180.000(18) 13_655 1_455 ?
O1 Tb1 Ba1 133.33(5) 13 . ?
O1 Tb1 Ba1 133.33(5) 15 . ?
O1 Tb1 Ba1 46.67(5) 3 . ?
O1 Tb1 Ba1 75.37(17) 14 . ?
O1 Tb1 Ba1 104.63(17) 2 . ?
O1 Tb1 Ba1 46.67(5) . . ?
Ba1 Tb1 Ba1 180.0 13 . ?
Ba1 Tb1 Ba1 88.197(13) 1_445 . ?
Ba1 Tb1 Ba1 91.803(13) 13_665 . ?
Ba1 Tb1 Ba1 91.803(13) 13_655 . ?
Ba1 Tb1 Ba1 88.197(13) 1_455 . ?
O1 B1 O1 119.999(14) 3_565 2_665 ?
O1 B1 O1 119.999(13) 3_565 . ?
O1 B1 O1 119.999(13) 2_665 . ?
O1 B1 Ba1 61.34(19) 3_565 1_565 ?
O1 B1 Ba1 61.34(19) 2_665 1_565 ?
O1 B1 Ba1 164.2(10) . 1_565 ?
O1 B1 Ba1 61.34(19) 3_565 1_455 ?
O1 B1 Ba1 164.2(10) 2_665 1_455 ?
O1 B1 Ba1 61.34(19) . 1_455 ?
Ba1 B1 Ba1 112.7(2) 1_565 1_455 ?
O1 B1 Ba1 164.2(10) 3_565 . ?
O1 B1 Ba1 61.34(19) 2_665 . ?
O1 B1 Ba1 61.34(19) . . ?
Ba1 B1 Ba1 112.7(2) 1_565 . ?
Ba1 B1 Ba1 112.7(2) 1_455 . ?
O2 B2 O2 119.998(15) 3_565 2_665 ?
O2 B2 O2 119.998(14) 3_565 . ?
O2 B2 O2 119.998(14) 2_665 . ?
O2 B2 Ba3 60.14(6) 3_565 1_565 ?
O2 B2 Ba3 173.9(8) 2_665 1_565 ?
O2 B2 Ba3 60.14(6) . 1_565 ?
O2 B2 Ba3 173.9(8) 3_565 . ?
O2 B2 Ba3 60.14(6) 2_665 . ?
O2 B2 Ba3 60.14(6) . . ?
Ba3 B2 Ba3 118.97(9) 1_565 . ?
O2 B2 Ba3 60.14(6) 3_565 1_665 ?
O2 B2 Ba3 60.14(6) 2_665 1_665 ?
O2 B2 Ba3 173.9(8) . 1_665 ?
Ba3 B2 Ba3 118.97(9) 1_565 1_665 ?
Ba3 B2 Ba3 118.97(9) . 1_665 ?
B1 O1 Tb1 141.3(8) . . ?
B1 O1 Ba1 93.8(2) . 1_455 ?
Tb1 O1 Ba1 98.38(12) . 1_455 ?
B1 O1 Ba1 93.8(2) . . ?
Tb1 O1 Ba1 98.38(12) . . ?
Ba1 O1 Ba1 142.4(2) 1_455 . ?
B1 O1 Ba3 122.4(7) . . ?
Tb1 O1 Ba3 96.3(2) . . ?
Ba1 O1 Ba3 72.42(12) 1_455 . ?
Ba1 O1 Ba3 72.42(12) . . ?
B2 O2 Bi1 93.92(14) . 1_565 ?
B2 O2 Bi1 93.92(14) . . ?
Bi1 O2 Bi1 172.2(3) 1_565 . ?
B2 O2 Ba3 93.92(16) . 1_565 ?
Bi1 O2 Ba3 6.72(5) 1_565 1_565 ?
Bi1 O2 Ba3 169.8(3) . 1_565 ?
B2 O2 Ba3 93.92(16) . . ?
Bi1 O2 Ba3 169.8(3) 1_565 . ?
Bi1 O2 Ba3 6.72(5) . . ?
Ba3 O2 Ba3 164.6(2) 1_565 . ?
B2 O2 Ba2 129.4(7) . 1_455 ?
Bi1 O2 Ba2 87.42(13) 1_565 1_455 ?
Bi1 O2 Ba2 87.42(13) . 1_455 ?
Ba3 O2 Ba2 92.60(13) 1_565 1_455 ?
Ba3 O2 Ba2 92.60(13) . 1_455 ?
B2 O2 Ba1 129.3(7) . 1_455 ?
Bi1 O2 Ba1 87.62(13) 1_565 1_455 ?
Bi1 O2 Ba1 87.62(13) . 1_455 ?
Ba3 O2 Ba1 82.40(13) 1_565 1_455 ?
Ba3 O2 Ba1 82.40(13) . 1_455 ?
Ba2 O2 Ba1 101.3(2) 1_455 1_455 ?
Bi1 O3 Bi1 180.0 . 16_556 ?
Bi1 O3 Ba3 0.0 . . ?
Bi1 O3 Ba3 180.0 16_556 . ?
Bi1 O3 Ba3 180.0 . 16_556 ?
Bi1 O3 Ba3 0.0 16_556 16_556 ?
Ba3 O3 Ba3 180.0 . 16_556 ?
Bi1 O3 Ba2 90.0 . 1_445 ?
Bi1 O3 Ba2 90.0 16_556 1_445 ?
Ba3 O3 Ba2 90.0 . 1_445 ?
Ba3 O3 Ba2 90.0 16_556 1_445 ?
Bi1 O3 Ba2 90.0 . . ?
Bi1 O3 Ba2 90.0 16_556 . ?
Ba3 O3 Ba2 90.0 . . ?
Ba3 O3 Ba2 90.0 16_556 . ?
Ba2 O3 Ba2 120.0 1_445 . ?
Bi1 O3 Ba2 90.0 . 1_455 ?
Bi1 O3 Ba2 90.0 16_556 1_455 ?
Ba3 O3 Ba2 90.0 . 1_455 ?
Ba3 O3 Ba2 90.0 16_556 1_455 ?
Ba2 O3 Ba2 120.0 1_445 1_455 ?
Ba2 O3 Ba2 120.0 . 1_455 ?

_refine_diff_density_max         4.326
_refine_diff_density_min         -3.645
_refine_diff_density_rms         0.389

_shelx_res_file                  
;
TITL test2 in P6(3)/mmc
    test3.res
    created by SHELXL-2019/2 at 13:10:00 on 04-Dec-2022
CELL 0.71073   5.418654   5.418654  26.353476  90.0000  90.0000 120.0000
ZERR    2.00   0.000090   0.000090   0.000483   0.0000   0.0000   0.0000
LATT  1
SYMM -Y, X-Y, Z
SYMM -X+Y, -X, Z
SYMM -X, -Y, 0.5+Z
SYMM Y, -X+Y, 0.5+Z
SYMM X-Y, X, 0.5+Z
SYMM Y, X, -Z
SYMM X-Y, -Y, -Z
SYMM -X, -X+Y, -Z
SYMM -Y, -X, 0.5-Z
SYMM -X+Y, Y, 0.5-Z
SYMM X, X-Y, 0.5-Z
SFAC B O BA BI TB
UNIT 8 26 8 2 2
TEMP 292.09(10)

ACTA
OMIT 0 70
L.S. 100
BOND
FMAP 2
PLAN 20

SIMU 0.020 0.040 8.5 $O $B
isor 0.0009 BA3

WGHT    0.031200   19.021900
EXTI    0.004105
FVAR       1.89429
BA1   3    0.666667    0.333333    0.087939    10.16667    0.01573    0.01573 =
         0.01238    0.00000    0.00000    0.00787
BA2   3    0.666667    0.333333    0.250000    10.08333    0.01947    0.01947 =
         0.00893    0.00000    0.00000    0.00973
BA3   3    0.000000    0.000000    0.157966    10.08333    0.01369    0.01369 =
         0.01222    0.00000    0.00000    0.00685
BI1   4    0.000000    0.000000    0.170107    10.08333    0.05106    0.05106 =
         0.00431    0.00000    0.00000    0.02553
TB1   5    0.000000    0.000000    0.000000    10.08333    0.00697    0.00697 =
         0.01250    0.00000    0.00000    0.00349
B1    1    0.333333    0.666667    0.053829    10.16667    0.00662    0.00662 =
         0.02078    0.00000    0.00000    0.00331
B2    1    0.333333    0.666667    0.170154    10.16667    0.01232    0.01232 =
         0.01113    0.00000    0.00000    0.00616
O1    2    0.187102    0.374205    0.053659    10.50000    0.01578    0.01157 =
         0.03229   -0.01020   -0.00510    0.00579
O2    2    0.039564    0.519782    0.169912    10.50000    0.01398    0.03044 =
         0.01556   -0.00015   -0.00030    0.00699
O3    2    0.000000    0.000000    0.250000    10.08333    0.02841    0.02841 =
         0.02926    0.00000    0.00000    0.01420
HKLF 4


REM  test2 in P6(3)/mmc
REM wR2 = 0.0988, GooF = S = 1.173, Restrained GooF = 1.128 for all data
REM R1 = 0.0417 for 576 Fo > 4sig(Fo) and 0.0464 for all 636 data
REM 35 parameters refined using 66 restraints

END

WGHT      0.0313     19.0073

REM Highest difference peak  4.326,  deepest hole -3.645,  1-sigma level  0.389
Q1    1   0.5911  0.1822  0.2500  10.25000  0.05    1.95
Q2    1   0.0780  0.1559 -0.0011  10.50000  0.05    1.77
Q3    1   0.0613  0.7597  0.1704  11.00000  0.05    1.75
Q4    1  -0.1293 -0.2585  0.1714  10.50000  0.05    1.67
Q5    1   0.1109  0.2218  0.1612  10.50000  0.05    1.59
Q6    1   0.4031  0.5969  0.1697  10.50000  0.05    1.51
Q7    1  -0.2674  0.4652  0.1689  10.50000  0.05    1.47
Q8    1   0.3333  0.6667  0.0830  10.16667  0.05    1.41
Q9    1   0.7584  0.5169  0.2500  10.25000  0.05    1.29
Q10   1   0.7489  0.4978  0.0890  10.50000  0.05    1.24
Q11   1   0.5799  0.1599  0.0878  10.50000  0.05    1.19
Q12   1   0.3333  0.6667  0.2500  10.08333  0.05    1.08
Q13   1  -0.0792  0.6157  0.1667  11.00000  0.05    0.95
Q14   1   0.2240  0.4479  0.0943  10.50000  0.05    0.92
Q15   1   0.3393  0.4559  0.2500  10.50000  0.05    0.89
Q16   1   0.2373  0.4746  0.1713  10.50000  0.05    0.84
Q17   1  -0.1352  0.4324  0.1683  10.50000  0.05    0.82
Q18   1   0.3158  0.3750  0.0845  11.00000  0.05    0.73
Q19   1   1.0284  0.6615  0.2500  10.50000  0.05    0.71
Q20   1   0.1494  0.2988  0.2500  10.25000  0.05    0.66
;
_shelx_res_checksum              10061

_shelx_hkl_file                  
;
   0   0   5-148.896 141.661   9
   0   0   5 151.175 103.206   3
   0   0   5-98.4333 68.3391   5
   0   0   5 20.1251 116.199  16
   0   0   5-5.37555 111.180  13
   0   0  -6 40205.3 1831.11   8
   0   0   6 38924.3 1881.82   9
   0   0   6 39407.0 1380.21   5
   0   0   6 40777.1 1640.45   3
   0   0   6 38078.3 1782.33  16
   0   0   6 38670.9 1785.73  13
   0   0  -7-96.0827 168.171   8
   0   0   7-232.452 208.384   9
   0   0   7 384.471 245.463  16
   0   0  -7 108.078 165.421   3
   0   0   7-36.9854 137.916   3
   0   0   7 125.636 100.926   5
   0   0   8 19690.2 1387.10   9
   0   0  -8 17976.6 1281.31   8
   0   0   8 20086.5 1321.49  16
   0   0  -8 19691.7 1214.39   3
   0   0   8 17570.2 879.855   5
   0   0   8 18160.7 1121.21   3
   0   0  -9-18.5442 194.731   8
   0   0   9 167.386 264.552   9
   0   0   9 153.484 209.443  16
   0   0   9 104.784 91.4069   5
   0   0  -9-65.2517 182.404   3
   0   0 -10 24257.6 1679.38   8
   0   0  10 27855.9 1834.50   9
   0   0  10 25718.3 1700.55  16
   0   0 -10 29197.1 1677.31   3
   0   0  10 26587.4 1214.00   5
   0   0 -11 390.960 465.018   8
   0   0  11 397.526 462.144   9
   0   0  11 122.950 242.248  16
   0   0 -11-19.5424 215.667   3
   0   0  11 255.852 133.822   5
   0   0  12 824463. 22794.2   9
   0   0  12 706789. 22257.4  16
   0   0 -12 918833. 22468.0   3
   0   0  12 813917. 21312.9   5
   0   0  13 292.043 441.355   9
   0   0 -13 729.164 560.360   8
   0   0  13 1028.78 610.616  16
   0   0 -13 771.112 422.071   3
   0   0  13 365.638 174.314   5
   0   0 -14 29966.0 2110.57   8
   0   0  14 29859.6 2177.97   9
   0   0  14 29655.7 2097.84  16
   0   0 -14 30447.3 1975.80   3
   0   0  14 29940.3 1455.78   5
   0   0  15 290.760 362.815   9
   0   0 -15 273.636 336.141   8
   0   0  15-64.5190 296.568  16
   0   0  15 256.162 152.955   5
   0   0 -15 669.231 374.101   3
   0   0 -16 2236.34 649.464   8
   0   0  16 1932.22 610.107   9
   0   0  16 1289.22 527.081  16
   0   0  16 1980.03 352.432   5
   0   0 -16 2003.37 524.092   3
   0   0 -17-293.824 360.608   7
   0   0  17-149.314 336.421   9
   0   0 -17 294.351 320.738   8
   0   0  17 87.0481 352.399  16
   0   0  17 264.068 195.616   5
   0   0 -17 123.138 241.495   3
   0   0  18 50112.1 3118.64   9
   0   0 -18 44517.2 2905.69   7
   0   0 -18 45981.6 2945.03   8
   0   0  18 41696.9 2816.67  16
   0   0  18 43908.6 1929.54   5
   0   0 -18 47502.3 2697.42   3
   0   0  19-371.448 395.172   9
   0   0 -19 12.8639 315.899   8
   0   0 -19 63.5470 439.652   7
   0   0  19 1025.50 491.760  16
   0   0  19 456.960 165.707   5
   0   0 -20 32886.4 2560.18   7
   0   0 -20 33108.7 2554.89   8
   0   0  20 35096.1 2683.15   9
   0   0  20 35711.4 2631.46  16
   0   0  20 33967.8 1617.64   5
   0   0 -21 344.923 351.913   7
   0   0  21 54.7015 353.588   9
   0   0 -21 85.6991 453.541   8
   0   0  21 842.214 640.907  16
   0   0  21 729.268 379.339   2
   0   0  21 262.736 160.250   5
   0   0  22 11080.1 1534.08   9
   0   0 -22 14038.9 1677.85   8
   0   0 -22 13146.8 1691.65   7
   0   0  22 13180.1 907.483   5
   0   0  22 14257.0 1711.94  16
   0   0 -23 1703.49 845.364   7
   0   0 -23 1342.57 742.498   8
   0   0  23 1679.72 726.467   9
   0   0  23 687.956 227.672   5
   0   0 -23 1461.86 731.468  18
   0   0  23 2562.26 896.876  16
   0   0  23 283.228 702.327  11
   0   0  24 345853. 11670.0   9
   0   0 -24 351650. 11637.0   7
   0   0 -24 362913. 11690.5   8
   0   0 -24 360438. 11330.8  18
   0   0  24 334554. 11495.9  16
   0   0  24 345064. 11474.6  11
   0   0 -25 3851.91 1014.59   7
   0   0 -25 4037.45 1071.67   8
   0   0  25 2761.37 915.835   9
   0   0 -25 2187.48 767.872  18
   0   0  25 3059.49 884.334  16
   0   0  25 2937.10 935.918  11
   0   0 -26 36676.8 2852.26   8
   0   0  26 31059.6 2661.49   9
   0   0 -26 33678.4 2756.54   7
   0   0 -26 33186.0 2532.77  18
   0   0  26 28637.2 2555.50  16
   0   0  26 33094.5 2692.98  11
   0   0 -27 507.368 466.009   8
   0   0 -27 63.0688 522.886   7
   0   0  27 206.393 556.380   9
   0   0  27 598.745 356.853   2
   0   0  27 394.135 465.690  16
   0   0 -27 17.5249 430.003  18
   0   0  27 1286.16 681.558  11
   0   0 -28 4667.95 1075.77   8
   0   0  28 2332.46 816.934   9
   0   0 -28 3674.14 1096.06   7
   0   0  28 3433.88 740.558   2
   0   0 -28 2194.49 727.455  18
   0   0  28 2424.33 949.958  16
   0   0  28 2474.96 912.846  11
   0   0  29-487.576 563.155   9
   0   0 -29-102.366 483.223   7
   0   0 -29 398.312 592.063   8
   0   0  29-65.0434 239.272   2
   0   0 -29-50.7465 594.772  18
   0   0  29 351.199 588.643  16
   0   0  29 304.958 418.240  11
   0   0 -30 1195.55 696.484   8
   0   0 -30 1193.42 740.454   7
   0   0  30 2529.23 837.576   9
   0   0 -30 671.744 538.901  18
   0   0  30 340.415 501.215  16
   0   0  30 739.732 612.421  11
   0   0  31-241.495 543.694   9
   0   0 -31 1079.68 761.605   7
   0   0 -31 226.447 555.120   8
   0   0  31-78.7486 441.401  16
   0   0 -31 77.6854 383.049  18
   0   0  31 51.7274 422.424  11
   0   0 -32 17345.4 2258.24   7
   0   0 -32 13185.2 1950.64   8
   0   0  32 16241.8 2181.42   9
   0   0  32 16607.3 2182.15  16
   0   0 -32 15831.1 1970.65  18
   0   0  32 13840.1 1922.97  11
   0   0 -33 1791.02 882.442   7
   0   0 -33 79.3440 598.019   8
   0   0  33 792.367 819.945   9
   0   0 -33 560.578 544.728  18
   0   0  33 297.783 617.558  16
   0   0  33 333.255 487.049  11
   0   0 -34 15301.5 2189.40   7
   0   0 -34 15134.0 2147.76   8
   0   0  34 16649.5 2213.25   9
   0   0  34 16442.4 2242.27  16
   0   0 -34 17479.3 2126.13  18
   0   0  34 15734.3 2115.57  11
   0   0  35 1521.25 803.927   9
   0   0 -35 541.444 793.338   8
   0   0 -35 1331.23 771.813   7
   0   0  35 457.076 598.714  16
   0   0 -35 702.184 622.349  18
   0   0  35 776.364 629.924  11
   0   0 -36 84078.1 5456.81   7
   0   0 -36 89517.3 5608.64   8
   0   0  36 80061.6 5255.65   9
   0   0 -36 82034.7 4943.38  18
   0   0  36 80604.4 5387.13  16
   0   0 -36 94551.5 5477.41  10
   0   0  36 87206.1 5390.70  11
   0   0 -37 2984.01 1184.97   8
   0   0 -37 801.969 713.388  10
   0   0  37 3607.91 1218.82   9
   0   0 -37 1664.50 968.979   7
   0   0  37 1417.45 709.728  16
   0   0 -37 940.698 705.824  18
   0   0  37 2208.47 1011.36  11
   0   0 -38 20995.2 2700.30   8
   0   0  38 19004.5 2465.95   9
   0   0 -38 17032.2 2410.47   7
   0   0 -38 17911.2 2359.93  10
   0   0 -38 15256.6 2068.97  18
   0   0  38 15185.0 2290.50  16
   0   0  38 18052.6 2399.01  11
   0   0 -39 778.273 808.357  10
   0   0 -39 1913.20 1035.82   7
   0   0 -39 1163.63 927.880   8
   0   0  39-487.293 616.949   9
   0   0 -39 526.821 552.862  18
   0   0  39 281.391 647.904  16
   0   0  39-140.066 618.451  11
   0   0  40 3140.99 1084.66   9
   0   0 -40 779.192 775.315  10
   0   0 -40 1199.01 1007.76   8
   0   0 -40 2290.19 1076.90   7
   0   0 -40 1510.09 773.935  18
   0   0  40 2310.87 1150.56  16
   0   0  40 3965.95 1293.95  11
   0   0 -41 666.934 756.821   8
   0   0  41 399.712 642.970   9
   0   0 -41-535.613 799.661  10
   0   0 -41 145.677 682.369   7
   0   0 -41 87.9428 671.747  18
   0   0  41-1843.12 1054.19  16
   0   0  41-168.833 867.385  11
   0   0 -42 247.531 835.713   7
   0   0  42 1024.31 627.038   9
   0   0 -42 223.927 585.343   8
   0   0 -42 2051.96 901.222  10
   0   0  42 1308.29 966.444  16
   0   0  42 653.201 763.205  11
   0   0 -43 222.001 514.500  10
   0   0  43 3.69095 724.066   9
   0   0  43-243.262 633.629  16
   0   0  43-493.913 626.389  11
   0   0 -44 3929.45 1193.74  10
   0   0  44 7742.57 1782.41   9
   0   1   0 112810. 2831.87   7
   1  -1   0 98269.0 2989.63   9
   0  -1   0 111609. 2823.14   7
  -1   1   0 109611. 2936.25   7
   0   1   0 105950. 3135.19   9
  -1   0   0 103086. 3135.74   6
  -1   1   0 110578. 2897.58   9
   0  -1   0 113773. 3165.62   6
  -1   0   0 103791. 3080.78   7
  -1   0   0 107080. 3063.34   4
   0   1   0 113742. 3420.18   2
  -1   1   0 105589. 3334.16   5
   1  -1   0 104496. 3077.15   1
   0  -1   0 114708. 3250.59   1
   0  -1   0 111679. 3068.58  18
   1   0   0 106399. 3004.90  16
  -1   1   0 108021. 3214.09  15
  -1   0   0 103104. 3125.02  18
   0  -1   0 106779. 3027.01  17
   0   1   0 105131. 3279.10  15
  -1   0   0 103642. 3105.92  17
  -1   1   0 115433. 3030.05  11
   1   0   0 101773. 3096.83  11
   0   1   0 111112. 3061.44  11
   0   1   0 109667. 3019.83  10
  -1   1   0 104620. 3057.24  10
   1  -1   0 100947. 3270.27  12
   1  -1   0 103190. 2916.48  11
   0  -1   1 59274.1 1976.65   6
   0  -1  -1 62338.2 1675.85   7
  -1   1  -1 62852.0 1810.50   7
   1  -1  -1 57153.1 1815.75   8
   1  -1  -1 54576.9 1982.29   9
   0   1   1 64093.8 2012.67   9
  -1   0  -1 61983.0 1943.76   7
   0   1  -1 63556.4 1732.34   7
  -1   1   1 61461.2 1784.28   7
  -1   0  -1 62734.8 1910.06   6
   0   1  -1 60815.7 1667.12   8
   0  -1  -1 63969.9 2009.55   6
  -1   1   1 58424.6 1875.86   9
  -1   0   1 62567.3 1946.92   7
  -1   0   1 63958.1 2147.02   6
   0   1   1 65252.3 1687.97   7
   1  -1  -1 61006.0 1999.97   1
   1  -1   1 62394.1 1890.39   1
  -1   0  -1 60889.7 1945.78   4
  -1   1   1 55173.6 2173.33   5
   0   1  -1 62609.6 2259.35   2
   0  -1  -1 61171.4 2055.78   1
  -1   1  -1 63186.1 2108.49   5
   0   1   1 65441.6 2184.74   2
   0   1  -1 61696.3 2177.90  15
   0  -1  -1 61875.4 1879.97  17
  -1   1  -1 58607.9 2007.30  15
   0  -1  -1 63921.8 1952.77  18
  -1   0   1 64323.4 2053.79  18
   0   1   1 59129.5 2036.87  15
   1   0   1 63919.6 1943.14  16
  -1   0  -1 61426.2 1956.96  18
  -1   0   1 62674.3 1974.65  17
   1  -1   1 55177.6 2060.72  16
  -1   0  -1 60940.4 1960.40  17
   0  -1   1 62732.5 1886.54  17
  -1   1   1 57147.0 2034.94  15
   0  -1   1 60528.2 1878.34  18
  -1   1   1 56995.1 1868.41  10
   1  -1   1 59001.5 2174.55  12
   1  -1  -1 62564.0 1695.92  11
   1  -1  -1 62676.5 2062.04  12
   0   1  -1 63575.1 1974.33  11
   0   1  -1 58044.1 1838.46  10
  -1   1  -1 58835.6 1938.07  10
  -1   1   1 64135.0 1738.62  11
   1   0  -1 58571.6 1945.06  11
   1  -1   1 58831.0 1878.66  11
   1   0   1 60807.1 1972.51  11
   0   1   1 60698.6 1861.73  11
   0  -1   2 410.506 71.4005   8
   0   1  -2 394.177 79.3641   8
  -1   1   2 447.943 138.159   9
   0   1   2 340.743 69.7819   7
   0   1   2 447.869 135.547   9
   1  -1  -2 353.857 104.872   8
  -1   0  -2 376.474 108.469   7
  -1   0   2 360.395 103.288   7
   0   1   2 431.430 92.5463   8
  -1   1  -2 399.001 101.239   7
   1   0   2 489.696 112.439   9
   1   0  -2 469.498 132.303   8
   0  -1  -2 407.324 74.0880   7
  -1   1   2 338.380 85.2806   7
   0  -1  -2 363.000 107.228   6
   1  -1  -2 431.611 129.854   1
  -1   0   2 474.004 178.359   6
   0   1   2 342.725 138.815   2
   0  -1   2 371.396 119.547   6
   1  -1   2 365.588 69.4124   6
  -1   0  -2 491.860 134.027   4
  -1   1  -2 312.279 97.1311   1
  -1   1  -2 304.823 120.459   5
  -1   0  -2 332.405 89.9205   6
   1  -1   2 428.384 99.2555   1
   0  -1  -2 403.996 127.229   1
  -1   1   2 478.032 167.236   5
   1   0   2 283.731 80.6020   6
   1   0   2 450.767 87.6926   1
   1   0   2 354.247 122.206  16
   1  -1   2 497.621 181.888  16
  -1   0   2 285.457 124.678  18
   0  -1  -2 424.325 121.102  18
  -1   1   2 339.467 121.522  17
  -1   1   2 487.998 154.886  15
   0  -1  -2 317.540 106.006  17
   1  -1  -2 225.045 77.2762  17
   0  -1   2 297.166 93.2286  18
  -1   0   2 407.954 124.702  17
   0  -1   2 315.955 104.007  17
  -1   0  -2 178.952 91.4254  18
  -1   0  -2 346.086 113.871  17
  -1   1  -2 302.780 105.586  15
   0   1  -2 328.611 158.464  15
   0   1   2 426.914 107.487  11
  -1   1   2 408.277 101.117  10
  -1   1  -2 349.147 121.065  10
   0   1  -2 317.680 88.8193  10
   1  -1   2 398.865 127.884  11
   1  -1  -2 197.170 87.4170  12
   0   1   2 368.567 122.819  15
   1   0  -2 488.101 135.908  11
   1   0   2 533.100 137.872  11
   0   1  -2 456.404 87.9944  14
   0   1   3 7839.65 543.769   9
   1   0   3 7481.39 457.989   9
   0  -1   3 7388.23 407.735   8
  -1   0  -3 7617.07 501.824   7
  -1   1  -3 7442.95 464.770   7
   0   1  -3 7135.31 427.725   8
  -1   0   3 7884.55 716.552   6
   0  -1   3 7314.32 529.719   6
  -1   1   3 8145.95 626.847   9
   1   0  -3 7626.43 509.252   8
   1  -1   3 7872.36 342.744   6
  -1   0  -3 7052.94 401.538   6
   1  -1  -3 6837.77 475.611   8
   0   1   3 7696.53 406.774   7
   1   0   3 8039.78 413.846   6
   0   1   3 7399.05 464.093   8
   0  -1  -3 8122.46 396.441   7
   1  -1  -3 7254.02 445.147   7
  -1   1  -3 8220.97 514.529   5
  -1   1  -3 7553.33 495.693   4
  -1   1  -3 7139.65 431.231   1
   1  -1   3 8333.50 451.550   1
   0   1   3 7682.72 552.458   2
  -1   1   3 8554.29 715.859   5
  -1   1   3 8407.38 586.940  15
   0  -1  -3 7320.99 478.800  17
  -1   0   3 7537.11 520.662  17
   1  -1  -3 7175.80 503.970  17
   1  -1   3 6954.04 682.066  16
   1   0   3 7300.55 542.854  16
   0  -1   3 7157.09 480.670  17
   0   1   3 7490.40 517.332  16
  -1   1   3 8972.97 636.621  17
   0   1  -3 8328.59 686.077  15
  -1   1  -3 7193.27 496.586  15
  -1   0  -3 7313.98 474.643  18
   0  -1  -3 7922.24 534.140  18
   0   1   3 7462.15 491.028  15
   1  -1  -3 7420.39 340.892  16
  -1   0  -3 7506.32 506.451  17
   0  -1   3 7701.66 458.609  18
  -1   1  -3 7119.95 535.580  10
   0  -1   3 8084.86 527.880  12
   1  -1  -3 7581.18 487.586  12
   0   1  -3 7769.04 454.281  10
   1  -1   3 7981.97 603.282  11
  -1   0  -3 7085.00 450.353  14
   1   0  -3 7336.79 498.888  11
   0   1   3 7790.58 440.203  11
  -1   1   3 6986.92 442.304  10
   0  -1  -3 7473.63 432.559  11
   0   1  -3 8211.01 494.961  14
   1   0   3 7501.03 529.822  11
  -1   0  -4 3171.87 297.205   9
   1   0   4 2826.77 278.640   9
  -1   1  -4 2980.44 199.415   6
   0   1   4 3200.85 352.038   9
   0  -1  -4 2983.31 307.136   8
  -1   0  -4 2654.33 307.212   7
   0   1   4 2920.03 273.404   7
   1  -1   4 2966.11 213.040   6
  -1   1  -4 2886.57 304.779   7
   1  -1  -4 2779.94 331.246   8
   0  -1   4 2802.26 344.113   6
   0  -1  -4 2792.58 254.610   7
  -1   0  -4 2928.07 242.284   6
   0   1   4 2919.13 323.623   8
   0   1  -4 2860.99 308.584   8
  -1   1   4 2968.48 417.705   9
   0  -1   4 2898.51 286.160   8
   1   0  -4 2600.57 305.727   8
   0   1   4 2184.99 303.614   5
   1  -1   4 2787.93 263.168   1
  -1   1  -4 2669.43 251.196   1
  -1   0   4 3281.54 500.939   6
  -1   1  -4 2656.90 272.837   5
   1  -1   4 3409.52 365.107   5
  -1   1   4 2752.58 434.630   5
   0  -1   4 2501.91 300.245  17
   1  -1  -4 2126.94 333.995  17
   1   0   4 3064.24 373.125  16
  -1   1   4 2822.13 203.203  16
   0   1   4 2650.93 325.226  16
   0  -1   4 3004.52 290.841  18
   0   1  -4 2889.43 291.989  18
  -1   0  -4 2806.28 291.286  18
   1  -1   4 2822.90 281.885  15
  -1   1   4 3145.18 434.446  17
   0  -1  -4 2836.75 311.477  15
   0  -1  -4 2769.60 327.866  18
   0   1   4 2477.13 273.167  15
  -1   1  -4 3120.71 313.381  15
  -1   0  -4 2917.31 321.146  17
  -1   1   4 3128.89 360.854  15
   1  -1  -4 2839.57 214.852  16
  -1   0   4 3010.81 343.065  17
   1  -1   4 2883.93 486.890  16
   1   0  -4 2617.75 303.785  11
  -1   1  -4 2669.00 352.239  10
  -1   1   4 2881.97 303.197  12
   0  -1   4 2903.50 283.793  10
   0   1  -4 3191.30 358.541  14
   0   1  -4 2699.25 284.257  12
   1  -1  -4 2815.46 279.619  12
   1   0   4 2953.69 338.155  11
   0   1  -4 2638.89 406.502  15
   0  -1   4 2594.71 294.732  12
   0  -1  -4 2868.93 265.274  11
   0   1  -4 2596.08 274.741  10
   0   1   4 2714.41 260.534  11
  -1   1  -5 50781.5 1493.22   6
   0   1   5 47437.0 1712.93   7
   1  -1   5 49314.4 1730.46   9
   0  -1   5 44771.1 1760.49   8
  -1   0   5 50201.5 2352.11   6
   0   1  -5 48792.2 1855.78   8
  -1   0  -5 50066.5 1805.12   7
  -1   0  -5 50967.9 1711.37   9
   0   1   5 49842.7 1851.62   9
   1  -1   5 49975.7 1568.48   6
  -1   1  -5 48942.2 1786.30   7
   0  -1  -5 51153.4 1811.47   8
   0  -1   5 49123.1 1906.17   6
   1   0  -5 46788.0 1806.94   8
  -1   1   5 53817.3 2231.87   9
   0  -1  -5 47226.3 1644.29   7
   1   0   5 50941.9 1696.12   9
   1  -1  -5 45846.7 1852.24   8
  -1   1  -5 49063.3 1609.80   5
   1   0   5 52205.3 1477.30   1
   0   1   5 42885.4 1781.47   5
  -1   1  -5 50533.1 1647.30   1
   1   0  -5 50960.6 1808.39   2
  -1   1   5 53134.1 2224.26   5
  -1   0  -5 51504.3 1437.58   1
   1  -1   5 49716.3 1753.28   5
   0  -1  -5 49933.9 1725.98  15
  -1   0   5 50732.1 1905.20  17
  -1   1   5 47623.7 2156.95  17
   0   1  -5 47598.8 1748.40  18
  -1   0  -5 47817.2 1719.26  18
   0  -1   5 47529.4 1830.12  17
   1  -1  -5 50811.7 1542.15  16
   0  -1  -5 49336.7 1858.53  18
   1   0   5 49923.6 1959.83  16
   0   1   5 51152.8 1669.16  15
  -1   1   5 51928.3 1544.00  16
   1  -1   5 49442.1 1648.48  15
   1  -1   5 49358.9 2337.44  16
  -1   1  -5 48738.0 1697.70  15
   0  -1   5 50124.6 1728.73  18
   0   1   5 52651.6 1874.75  16
   1  -1  -5 46730.5 2115.56  17
  -1   1  -5 47894.6 1955.38  10
  -1   1   5 45415.9 1680.28  12
   0   1  -5 48626.8 1691.88  12
   0   1  -5 49487.4 1729.19  10
  -1   1   5 45034.0 1461.29  11
   0  -1   5 48395.8 1727.77  10
  -1   0  -5 48386.4 1465.61  13
   0  -1   5 48742.3 1726.40  12
   1   0   5 48980.7 1846.28  11
   0  -1  -5 50369.8 1662.27  11
   0   1   5 49487.3 1644.36  11
  -1   0   6 410435. 12893.7   6
   1  -1  -6 466536. 12420.8   8
  -1   1  -6 490449. 12233.0   7
   1   0   6 457395. 11987.2   9
   1  -1   6 422891. 12125.0   9
  -1   0  -6 520553. 12268.1   7
   0  -1   6 425256. 12291.1   6
  -1   1  -6 438487. 11764.6   6
   0  -1  -6 518359. 12114.4   7
   1   0  -6 497525. 12300.0   8
   1  -1   6 402557. 11882.2   6
  -1   1   6 422683. 12711.7   9
   0   1   6 454242. 12208.2   9
   1   0  -6 465893. 12124.1   2
   0   1   6 431168. 12108.3   5
  -1   1  -6 503601. 11827.9   5
  -1   1   6 417169. 12624.0   5
  -1   1  -6 444183. 11932.4   1
   1  -1   6 468002. 11961.9   5
  -1   1   6 414590. 12705.0  17
   1  -1   6 408045. 11803.1  15
  -1   0   6 449680. 12086.8  16
  -1   1  -6 524768. 12029.1  15
   0  -1  -6 513806. 12355.1  18
   1   0   6 449414. 12413.5  16
   0  -1   6 464684. 12309.7  17
   0   1   6 410764. 12128.8  16
   1  -1  -6 432162. 11823.6  16
  -1   1   6 421092. 11782.7  16
  -1   0   6 440422. 12302.4  17
   0  -1  -6 532278. 12065.8  15
   0   1  -6 416731. 12035.7  18
  -1   1  -6 505633. 11625.9  18
   0   1   6 501015. 11890.8  15
   1  -1   6 416245. 12969.2  16
  -1   0  -6 508093. 12095.5  18
   0   1  -6 467312. 12083.8  10
  -1   1   6 412145. 11898.6  12
  -1   1  -6 410032. 12387.5  10
   1   0   6 474132. 12255.8  11
   1   0   6 459925. 11665.2  13
  -1   0  -6 455917. 11796.7  13
   0  -1   6 460807. 12023.5  12
   0  -1  -6 513223. 12013.1  11
   0   1  -6 520194. 12067.9  12
   0   1   6 417359. 11880.8  11
   0   1   7 166783. 4998.23   9
   0  -1  -7 171468. 4851.97   7
   1   0   7 173290. 4769.72   9
  -1   1  -7 170050. 5008.18   7
   1  -1  -7 161001. 5187.58   8
  -1   0   7 162388. 5745.84   6
  -1   1  -7 177265. 4950.52   8
  -1   1   7 174737. 5656.42   9
   1   0  -7 166136. 5019.63   8
   1  -1   7 169092. 5029.38   9
   0   1  -7 171232. 5228.14   8
   0  -1   7 168533. 5172.78   6
  -1   1  -7 158885. 4654.39   6
   1  -1   7 165985. 4841.33   6
  -1   0  -7 171958. 4951.32   7
   0  -1  -7 175219. 5086.52   8
   0   1   7 162928. 4860.03   5
   1   0  -7 167945. 4834.92   2
   1  -1   7 160259. 4601.45   5
  -1   1  -7 162789. 4460.90   5
  -1   0  -7 168319. 4478.96   1
   0   1   7 167857. 4940.88   1
  -1   1   7 165700. 5413.99   5
   0  -1   7 162746. 5229.42  16
   1  -1   7 156361. 4526.61  15
   0   1   7 163919. 4968.18  16
  -1   1   7 168737. 4637.57  16
   1   0   7 171263. 5276.48  16
  -1   0   7 166504. 5146.84  17
   0  -1  -7 167244. 5003.85  18
   1  -1  -7 157171. 4682.41  16
   0   1   7 174787. 4558.62  15
   0  -1  -7 162548. 4666.69  15
  -1   1  -7 173463. 4451.17  18
   1  -1   7 164091. 5782.62  16
  -1   0   7 165241. 4959.30  16
  -1   1  -7 170036. 4672.73  15
  -1   0  -7 172818. 4788.16  18
   0  -1   7 162940. 5126.53  17
   1   0   7 160669. 4498.76  13
   0   1   7 169417. 4725.03  11
  -1   0  -7 157128. 4641.03  13
   0   1  -7 176702. 4787.89  12
   1   0   7 170968. 5014.61  11
   0  -1   7 163282. 4748.05  12
  -1   1   7 162819. 4671.72  12
  -1   1  -7 165598. 5313.00  10
   0   1  -7 161424. 4870.13  10
   0   1   8 2649.05 416.204   9
  -1   1  -8 3747.23 435.737   6
   1   0   8 3335.66 385.922   9
   1   0  -8 3027.89 445.655   8
   0   1  -8 3381.55 512.124   8
  -1   1  -8 3873.24 595.963  10
   0  -1  -8 3454.98 431.154   7
  -1   1   8 2990.41 589.190   9
   1  -1  -8 3320.16 517.067   8
  -1   0  -8 3408.61 446.818   7
   1  -1   8 4571.78 553.290   9
  -1   1  -8 3896.15 472.609   8
  -1   1  -8 3864.65 495.618   7
   1  -1   8 3771.54 457.158   6
   0  -1  -8 3665.11 500.692   8
  -1   1   8 4006.33 590.184   5
  -1   0  -8 3251.57 318.325   1
  -1   0   8 3883.51 688.466   6
   1  -1   8 3477.22 324.968   5
   0   1   8 3096.81 432.629   1
   0   1   8 3681.01 433.941   5
   0  -1   8 4110.69 563.003   6
   1  -1  -8 3436.83 399.293  16
   1  -1   8 3467.68 656.601  16
  -1   1   8 3850.55 398.644  16
  -1   0  -8 3426.26 397.142  18
  -1   1  -8 3336.04 313.076  18
   0  -1   8 3332.93 517.557  17
   0   1   8 4119.98 490.712  16
  -1   0   8 3767.21 538.890  17
  -1   1  -8 3715.19 360.484  15
   0  -1  -8 3162.12 454.340  18
  -1   0   8 3604.58 482.101  16
   1  -1   8 3420.19 315.500  15
   0   1   8 3857.33 320.733  15
   1   0   8 4301.24 594.146  16
   0  -1   8 3465.78 531.763  16
   0  -1  -8 3309.16 340.966  15
   0   1   8 3497.09 390.372  11
   1   0   8 3259.13 451.114  11
   0   1  -8 3862.27 412.743  12
   0  -1   8 3251.88 380.516  12
   1   0   8 3391.96 334.404  13
   0   1  -8 3828.81 470.236  10
  -1   0  -8 3350.55 395.275  13
   0  -1  -8 3319.28 414.356  13
   1  -1   9 14714.5 1034.74   6
   1  -1  -9 14932.8 1199.54   8
   0  -1  -9 15369.7 1140.78   8
  -1   1  -9 17263.7 1108.47   8
   0   1   9 15633.5 1092.26   9
   0   1  -9 15984.7 1222.52   8
   1   0  -9 14721.3 1089.18   8
  -1   1  -9 17559.3 1166.39   7
  -1   1   9 17515.1 1449.83   9
   1  -1   9 16370.3 1159.88   9
  -1   0  -9 15482.4 1041.28   7
   0  -1  -9 14134.4 1001.20   7
  -1   1  -9 16230.0 1065.44   6
  -1   0   9 17694.8 1501.33   6
   1   0   9 14996.9 934.813   9
   0  -1   9 16833.6 1255.23   6
  -1   0   9 16510.3 1003.01   2
  -1   1   9 17254.7 1288.07   5
  -1   0  -9 14763.2 829.769   1
  -1   0  -9 16908.0 621.314   5
   1  -1   9 16152.6 744.425   5
   0  -1   9 16177.2 1385.82   2
   0   1   9 13471.9 911.876   5
   0   1   9 16522.6 745.775  15
  -1   0  -9 14869.9 920.121  18
   1  -1   9 15607.8 1445.00  16
   0  -1  -9 14241.0 787.088  15
   1   0   9 17843.7 1293.07  16
   0  -1  -9 13475.9 1024.13  18
  -1   1   9 15936.6 940.375  16
  -1   0   9 15958.3 1206.13  17
   1  -1   9 14845.8 759.396  15
  -1   0   9 15105.2 1099.34  16
   0  -1   9 16217.8 1219.71  17
   0   1   9 16147.0 1085.18  16
  -1   1  -9 14458.5 814.956  18
   0  -1   9 17086.0 1298.87  16
  -1   1  -9 15952.0 820.853  15
   0   1  -9 16953.7 1111.15  10
   0   1   9 17341.1 973.315  11
   0  -1  -9 15250.9 981.419  13
   0   1  -9 15943.1 929.103  12
  -1   1  -9 16080.5 1309.18  10
   1   0   9 15882.9 879.711  13
   1   0   9 16737.3 1107.96  11
   0   1  10 2088.84 418.710   9
   1  -1  10 2130.60 441.527   9
   1   0  10 2209.24 369.614   9
  -1   1 -10 3052.38 481.400   8
  -1   0  10 2700.41 605.770   9
   1  -1  10 2455.96 449.538   6
  -1   0 -10 2557.65 443.421   7
   1   0 -10 1756.61 411.248   8
   1  -1 -10 2133.96 480.962   8
  -1   1 -10 2647.52 477.596   7
   0  -1 -10 2323.26 416.802   7
   0  -1 -10 2001.95 448.976   8
  -1   1  10 2248.03 571.282   9
   0   1 -10 1744.04 380.906  10
  -1   1 -10 1644.95 481.509  10
   0   1 -10 1872.66 446.283   8
  -1   1  10 2848.92 512.558   5
   1  -1  10 2440.86 307.129   3
   0  -1  10 2625.77 520.871   6
  -1   0  10 2153.08 544.134   6
   0   1  10 1978.91 343.928   5
  -1   0 -10 2275.88 171.752   5
  -1   0  10 1884.59 334.292   2
   0  -1  10 1269.04 427.128   2
   1  -1  10 1989.23 224.216   5
   0   1  10 2049.56 241.447  15
   1   0  10 2248.80 505.599  16
   0  -1  10 2016.96 462.471  17
   0   1  10 3075.99 479.623  16
   0  -1  10 1987.06 504.433  16
  -1   0  10 1727.13 408.022  17
  -1   1 -10 2298.97 293.921  15
  -1   0 -10 2525.82 376.794  18
  -1   0  10 2296.68 459.395  16
  -1   1 -10 1909.75 308.613  18
   0  -1 -10 2426.73 436.197  18
   1  -1  10 1818.69 532.822  16
  -1   1  10 2197.18 360.783  16
   1   0  10 2110.03 410.248  11
   0  -1 -10 1783.74 256.779  15
   0   1  10 2349.52 374.102  11
   0  -1 -10 2050.17 376.962  13
   0   1  11 17979.4 1302.32   9
   1  -1  11 16984.1 1224.66   6
   0  -1  11 17726.3 1441.36   6
   1  -1  11 21014.5 1426.66   9
  -1   0 -11 20836.4 1372.89   8
   0  -1 -11 16540.0 1221.06   7
   0  -1 -11 16754.4 1322.47   8
  -1   1 -11 18050.1 1339.63   7
   1   0 -11 19079.4 1371.82   8
   1   0  11 16772.7 1111.44   9
  -1   0  11 15670.8 1510.83   6
  -1   1  11 16290.0 1534.33   9
  -1   1 -11 19809.5 1352.95   8
  -1   0 -11 17556.5 1237.40   7
  -1   0  11 15385.1 1505.19   9
   0   1 -11 15535.5 1321.86   8
   1  -1 -11 16636.4 1383.52   8
   1  -1  11 15887.9 715.081   5
   0  -1  11 16381.8 1489.29   2
   0   1  11 16428.3 1046.70   5
   1  -1  11 18374.7 963.895   3
  -1   0 -11 16712.8 830.058   3
  -1   0  11 16905.6 1454.27   5
  -1   1  11 17482.1 1347.35   5
   1  -1 -11 15311.0 1334.71   3
  -1   0  11 16713.1 1126.77   2
  -1   0  11 18646.1 1468.83  17
   0  -1  11 16501.4 1396.65  17
  -1   1  11 17224.6 1143.55  16
   1   0  11 18048.4 1452.71  16
  -1   0 -11 16913.5 1082.95  18
   0  -1 -11 16036.1 860.544  15
   0   1  11 17895.1 818.318  15
   0  -1  11 16304.3 1423.06  16
   0   1  11 17170.2 1247.68  16
   0  -1 -11 16069.9 1223.89  18
  -1   0  11 17965.0 1329.56  16
   1  -1  11 15788.6 1540.06  16
  -1   1 -11 16568.5 1021.49  18
  -1   1 -11 16828.6 874.983  15
  -1   1 -11 19002.6 1557.45  10
   0   1 -11 18088.1 1343.97  10
   0   1  11 18258.6 1137.75  11
   1   0  11 16353.0 1238.51  11
   0  -1 -11 16982.0 1143.19  13
   0  -1 -12 76992.7 3219.85   7
  -1   0 -12 81109.9 3288.40   8
   0  -1 -12 71378.1 3303.96   8
   1   0 -12 76239.0 3313.26   8
  -1   0 -12 79096.1 3191.51   7
  -1   0  12 78784.4 3842.24   9
  -1   1  12 82472.7 3869.89   9
   0   1 -12 79411.8 3483.10   8
   0   1  12 76544.8 3266.07   9
   1  -1  12 83182.1 3408.04   9
  -1   1 -12 84233.1 3366.16   8
   1   0  12 76416.3 2988.86   9
  -1   1 -12 77939.4 3351.68   7
  -1   0  12 72012.8 3699.25   6
   0  -1  12 73894.7 3458.01   6
   1  -1 -12 73419.3 3433.96   8
   0  -1  12 72743.9 3585.56   2
   1  -1  12 71339.2 2196.72   5
  -1   0 -12 79258.1 2517.96   3
  -1   0  12 79116.7 3523.27   5
   1  -1 -12 74979.0 3459.01   3
   0  -1 -12 77425.3 2941.90   3
  -1   0  12 78827.9 3040.46   2
  -1   1  12 80787.3 3361.23   5
   1  -1  12 76554.5 2638.68   3
   0   1  12 69794.8 2737.77   5
   1   0  12 79018.8 3585.91  16
   1  -1  12 78313.9 3864.74  16
   0   1  12 82977.0 3280.92  16
   0  -1  12 81713.9 3636.09  16
  -1   0 -12 77008.1 2922.53  18
  -1   1  12 80010.0 3057.48  16
   0  -1  12 78510.9 3558.54  17
   0  -1 -12 73761.1 3192.76  18
   0  -1 -12 69565.7 2453.73  15
  -1   1 -12 80376.2 2526.94  15
  -1   0  12 74200.8 3258.96  16
  -1   1 -12 73158.0 2820.95  18
  -1   0  12 80676.4 3602.11  17
  -1   1 -12 77893.0 3668.15  10
   0   1  12 79142.5 2990.58  11
   1   0  12 78761.7 3256.92  11
   0  -1 -12 75554.8 3005.55  13
   0   1 -12 77125.3 3355.04  10
  -1   0 -13 116513. 4234.00   8
  -1   0  13 99531.8 4548.20   6
   0   1 -13 109472. 4349.53   8
   0  -1  13 106464. 4416.70   9
   1  -1  13 109102. 4220.16   9
   0  -1  13 105365. 4355.88   6
  -1   1 -13 102099. 4181.21   7
  -1   0 -13 101030. 3962.11   7
  -1   1  13 108559. 4727.21   9
  -1   1 -13 107282. 4176.55   8
   1   0 -13 98496.8 4104.62   8
   1  -1 -13 102419. 4358.01   8
   0   1  13 98052.7 4027.89   9
   1   0  13 104445. 3819.89   9
  -1   0  13 103078. 4692.09   9
   0  -1 -13 96052.0 4153.33   8
   0  -1 -13 95709.8 3948.92   7
  -1   0  13 105220. 4243.87   5
  -1   0 -13 99960.9 3215.31   3
  -1   0  13 97595.8 3764.76   2
   0  -1 -13 103252. 3680.08   3
   1  -1  13 106605. 3380.21   3
   1  -1 -13 105213. 4333.96   3
   0  -1  13 99998.7 4434.72   2
  -1   1  13 109031. 4132.88   5
   0   1  13 88767.8 3400.73   5
   0  -1 -13 92969.9 3116.45  15
  -1   0  13 105459. 4459.51  17
   0  -1  13 108499. 4524.49  16
  -1   1 -13 101420. 3163.75  15
   0   1  13 109486. 4095.87  16
   0  -1 -13 95306.3 3975.21  18
   0  -1  13 105018. 4436.77  17
  -1   0 -13 100020. 3677.78  18
  -1   0  13 100935. 4087.01  16
   1  -1  13 105587. 4771.60  16
  -1   1  13 108713. 3927.59  16
   1   0  13 104784. 4438.72  16
  -1   1 -13 92644.8 3553.97  18
   0  -1 -13 96837.0 3746.52  13
  -1   1 -13 103741. 4543.82  10
   0   1 -13 108654. 4276.61  10
   1   0  13 105263. 4075.91  11
   0   1  13 101879. 3758.40  11
  -1   1 -14 14554.9 1394.08   7
   1   0  14 14889.3 1211.71   9
   0  -1 -14 12737.6 1307.24   8
  -1   0  14 13527.8 1499.36   6
   0  -1  14 13748.5 1397.94   6
  -1   1  14 15976.5 1643.12   9
   1   0 -14 11695.1 1233.68   8
   0   1 -14 11885.5 1279.48   8
  -1   0 -14 14697.3 1369.08   8
  -1   0  14 12447.3 1469.32   9
  -1   1 -14 14139.6 1330.78   8
  -1   0 -14 11585.5 1166.48   7
   0  -1  14 14563.7 1457.38   9
   1  -1  14 14181.9 1327.02   9
   1  -1 -14 13792.0 1406.23   8
   0  -1 -14 12304.0 1211.36   7
   0   1  14 13473.7 1291.95   9
   0   1  14 11741.5 920.305   5
  -1   0 -14 12314.7 843.598   3
  -1   1  14 13830.5 1243.23   5
   1  -1  14 14167.8 928.788   3
  -1   0  14 14133.9 1315.65   5
  -1   1  14 13392.8 631.523   2
   0  -1  14 12149.3 1343.95   2
   0  -1 -14 12587.3 1037.46   3
  -1   0  14 12027.8 1088.26   2
  -1   0  14 13182.2 1289.97  16
   0  -1 -14 11680.5 1194.37  18
   0  -1 -14 11231.3 734.189  15
   0   1  14 13633.6 1257.72  16
  -1   1  14 14237.3 1218.26  16
  -1   0 -14 13129.7 1095.30  18
   1  -1  14 14090.2 1568.60  16
   0  -1  14 14258.3 1449.46  17
  -1   1 -14 12102.9 1035.41  18
  -1   0  14 12044.9 1364.69  17
   0  -1  14 14096.6 1444.48  16
   1   0  14 13054.2 1415.81  16
  -1   1 -14 12066.3 758.480  15
   1   0  14 13632.5 1285.93  11
   0   1 -14 15142.6 1411.81  10
  -1   0  14 13409.9 630.763  12
   0   1  14 13768.9 1144.02  11
  -1   1 -14 13362.7 1463.73  10
   1  -1 -15 19066.5 1689.14   8
   1   0 -15 18887.6 1625.68   8
   0   1  15 17634.2 1551.08   9
   0   1 -15 21461.1 1738.01   8
  -1   0 -15 16614.7 1500.94   8
  -1   1  15 20685.8 1926.06   9
   0  -1  15 16100.6 1565.58   6
   0  -1 -15 17249.7 1503.17   7
   1   0  15 18467.2 1439.80   9
  -1   0 -15 18604.7 1538.23   7
  -1   1 -15 15949.5 1537.52   7
   0  -1  15 16933.2 1658.43   9
   1  -1  15 21195.1 1663.86   9
  -1   0  15 17573.9 1743.89   6
   0  -1 -15 18970.5 1653.87   8
  -1   0  15 18978.0 1890.64   9
  -1   1 -15 20231.1 1670.64   8
  -1   0  15 17610.7 1488.05   5
  -1   0  15 15988.2 1322.64   2
  -1   1  15 18398.3 849.265   2
   0  -1  15 18208.8 1680.96   2
   0   1  15 16089.0 1110.33   5
  -1   0 -15 17431.6 1087.61   3
   1  -1  15 18232.2 1122.37   3
  -1   1  15 20395.9 1533.62   5
   0  -1 -15 17341.0 1285.98   3
  -1   1  15 16497.3 1389.13  16
   0   1  15 18326.3 1552.06  16
   0  -1 -15 15283.1 894.846  15
  -1   1 -15 17884.9 952.262  15
   1   0  15 20324.6 1803.28  16
  -1   1 -15 18020.7 1317.76  18
   0  -1  15 19036.5 1749.14  17
  -1   0 -15 18188.1 1358.22  18
  -1   0  15 18403.2 1738.46  17
   0  -1  15 20744.8 1829.25  16
  -1   0  15 18424.0 1568.68  16
   0  -1 -15 14955.0 1426.66  18
   1  -1  15 18522.3 1851.15  16
   0   1  15 20459.4 1468.86  11
  -1   0  15 16301.2 791.796  12
   0   1 -15 21790.5 1773.83  10
  -1   1 -15 18543.8 1773.23  10
   1   0  15 15788.5 1459.68  11
   0   1 -16 3564.50 761.525   8
  -1   1 -16 3261.97 721.618   7
   0  -1  16 2906.87 738.845   9
   1   0 -16 2912.73 685.383   8
   1  -1 -16 2228.31 636.177   8
  -1   1 -16 1854.15 558.056   8
   0   1 -16 2410.57 653.312  10
   0  -1 -16 2572.64 631.412   7
   1  -1  16 2583.33 586.458   9
  -1   1 -16 3966.96 896.054  10
  -1   0 -16 2582.72 584.852   7
  -1   1  16 2746.08 731.615   9
  -1   0  16 2365.74 692.221   9
  -1   0 -16 3175.13 688.830   8
   1   0  16 2557.03 571.337   9
   0   1  16 2589.20 666.140   9
   0  -1 -16 2536.61 687.662   8
  -1   0  16 2248.01 501.792   2
  -1   1  16 3000.62 583.935   5
  -1   0  16 4098.60 707.025   5
   0  -1  16 3955.11 809.232   6
   0  -1 -16 2580.89 497.737   3
  -1   0 -16 2915.90 456.755   3
  -1   1  16 2655.55 329.982   2
   0   1  16 2715.58 447.898   5
   0   1  16 2994.82 674.377  16
   1   0  16 1961.99 700.619  16
  -1   1 -16 3034.80 562.230  18
   0  -1  16 2807.36 676.528  16
  -1   0 -16 2763.00 559.912  18
  -1   0  16 2376.97 617.493  16
   0  -1 -16 2853.20 367.738  15
   0  -1 -16 2541.69 610.690  18
   0  -1  16 2124.28 654.951  17
  -1   0  16 1887.17 618.440  17
  -1   1 -16 2973.17 363.902  15
   1  -1  16 2953.96 783.830  16
  -1   1  16 2508.50 572.149  16
   1   0  16 3658.61 730.993  11
  -1   0  16 2054.87 271.438  12
   0   1  16 2116.64 520.256  11
  -1   0 -17 20149.2 1774.00   7
   0  -1 -17 22703.4 1964.46   8
   1  -1  17 26168.7 1957.72   9
   0  -1  17 22713.8 1954.50   6
  -1   1  17 22302.1 2133.22   9
   1   0  17 20183.6 1670.43   9
   1  -1 -17 23123.6 1985.16   8
   1   0 -17 19191.3 1767.29   8
   0   1  17 17806.7 1711.92   9
   0   1 -17 23680.3 1944.91   8
  -1   0 -17 21293.9 1883.82   8
   0  -1 -17 18320.3 1700.19   7
  -1   0  17 22707.6 2185.07   9
  -1   1 -17 22113.3 1905.92   8
   0  -1  17 19714.1 1900.85   9
  -1   1 -17 19738.8 1857.30   7
  -1   1  17 21578.4 1646.80   5
  -1   0  17 22993.3 1718.85   5
  -1   0  17 19045.2 1565.37   2
  -1   1  17 21413.4 1079.95   2
   0   1  17 19529.4 1264.08   5
  -1   0 -17 22065.7 1377.09   3
   1  -1 -17 22445.2 1916.67   3
  -1   0 -17 21764.3 1622.27  18
   1  -1  17 25200.8 2261.92  16
   1   0  17 20755.9 1955.45  16
  -1   1  17 20207.6 1674.89  16
  -1   0  17 22149.2 1822.65  16
   0   1  17 22985.7 1892.59  16
   0  -1 -17 19502.4 1033.88  15
  -1   1 -17 20798.0 1550.42  18
   0  -1 -17 23341.2 1896.89  18
  -1   1 -17 21455.3 1079.02  15
   0  -1  17 19489.1 1884.48  16
  -1   0  17 22624.1 2058.72  17
  -1   1 -17 24786.9 2159.32  10
   0   1 -17 25966.4 2059.36  10
   0   1  17 23250.8 1751.03  11
   1   0  17 20600.1 1794.20  11
  -1   0  17 18447.9 953.631  12
   0  -1 -17 21392.0 1657.78  13
  -1   1  18 253331. 9058.46   9
   0  -1  18 244949. 8710.70   9
   0   1  18 216474. 8186.91   9
  -1   1 -18 236866. 8534.10   7
   1   0 -18 233097. 8300.89   8
   1  -1  18 256764. 8349.60   9
  -1   0  18 249573. 9145.46   9
   0  -1 -18 260359. 8692.91   8
   1   0  18 228448. 7940.17   9
   1  -1 -18 246584. 8577.35   8
   0   1 -18 281274. 8729.43   8
  -1   0 -18 236014. 8279.57   7
   0  -1 -18 235009. 8268.36   7
  -1   1 -18 249946. 8541.70   8
  -1   0 -18 248713. 8535.37   8
   0  -1  18 233113. 8410.23   6
  -1   0  18 209130. 7619.75   2
  -1   0 -18 254051. 7376.36   3
  -1   0  18 244643. 7843.23   5
  -1   1  18 255461. 7894.61   5
   0   1  18 220409. 6960.43   5
   1  -1 -18 258624. 8577.28   3
  -1   1  18 223214. 6626.49   2
  -1   0  18 235313. 8719.18  17
  -1   1 -18 247966. 6587.18  15
   1  -1  18 251264. 9009.17  16
   0  -1 -18 221372. 8145.49  18
   0   1  18 244241. 8361.91  16
   0  -1  18 232595. 8566.56  16
  -1   1  18 230682. 8020.41  16
  -1   1 -18 249962. 7756.72  18
   0  -1 -18 219784. 6499.95  15
   1   0  18 237021. 8697.17  16
  -1   0  18 242942. 8252.87  16
  -1   0 -18 232209. 7765.79  18
  -1   0  18 221576. 6464.61  12
   0   1  18 229260. 7880.46  11
   1   0  18 225337. 8207.08  11
  -1   1 -18 242333. 8779.33  10
   0   1 -18 268481. 8734.26  10
  -1   1  19 91927.1 4766.59   9
   1   0  19 79478.4 3946.45   9
   1  -1  19 93095.1 4274.44   9
  -1   0 -19 79906.2 4147.48   7
  -1   0 -19 82002.9 4302.58   8
   0  -1  19 90391.3 4396.50   6
   0   1  19 85446.7 4315.45   9
   1   0 -19 86026.7 4320.41   8
   0  -1  19 88308.8 4554.40   9
  -1   1 -19 88828.6 4427.67   8
  -1   0  19 94332.2 4918.26   9
   1  -1 -19 90863.7 4466.50   8
  -1   1 -19 80837.6 4298.71   7
   0   1 -19 93042.6 4370.27   8
   0  -1 -19 90409.2 4424.62   8
   0  -1 -19 85028.1 4219.15   7
   1  -1 -19 96720.2 4500.61   3
  -1   1  19 85606.3 3759.27   5
  -1   0  19 80809.9 3799.65   2
  -1   0 -19 88786.6 3533.59   3
   0   1  19 82981.4 3182.81   5
  -1   0  19 87755.3 3811.37   5
   0  -1  19 88831.5 3486.81   5
  -1   1  19 80191.9 2929.19   2
  -1   1  19 87667.2 4136.96  16
   0  -1  19 92855.4 4610.56  16
  -1   0  19 88045.1 4561.33  17
  -1   1 -19 86784.9 2803.34  15
   0  -1 -19 83557.8 4181.12  18
   1  -1  19 95651.7 4820.68  16
   0  -1 -19 78118.2 2738.60  15
   1   0  19 84857.6 4496.57  16
  -1   0 -19 79916.4 3794.54  18
  -1   1 -19 86158.0 3785.60  18
  -1   0  19 87523.4 4209.34  16
   0   1  19 87084.8 4326.64  16
   0   1  19 81905.3 3948.87  11
  -1   0  19 82718.2 2800.43  12
  -1   1 -19 92398.1 4684.28  10
   1   0  19 83256.9 4229.09  11
   0   1 -19 99073.8 4613.98  10
   0  -1 -20 371.821 406.538   8
  -1   1 -20 694.648 573.072   8
   0  -1 -20 731.763 546.500   7
  -1   1 -20 1329.71 655.412  10
   1  -1 -20 412.648 408.516   8
  -1   1 -20 774.728 473.619   7
  -1   0 -20 263.621 469.598   8
  -1   0  20 512.893 535.207   9
   0   1 -20 10.9542 377.616   8
   0  -1  20 531.678 516.895   9
   1   0  20 1813.46 593.594   9
   1   0 -20-228.692 467.323   8
   1  -1  20 425.895 484.962   9
  -1   1  20 379.641 498.870   9
   0  -1  20 34.0992 418.062   6
  -1   0 -20 598.249 427.682   7
   0   1 -20 779.229 585.255  10
   0   1  20 158.623 431.295   9
  -1   0  20 849.812 379.744   5
  -1   0 -20 354.496 329.132   3
   0  -1  20 727.832 473.626   2
  -1   0  20 543.559 321.905   2
   1  -1 -20-47.4678 391.160   3
   0   1  20 426.929 232.171   5
  -1   1  20 483.598 309.253   5
   0  -1  20 343.317 225.191   5
  -1   1  20 703.841 233.038   2
  -1   0  20 510.986 482.211  16
   0  -1 -20 482.173 448.941  18
  -1   0 -20 1305.68 548.810  18
   0  -1  20 128.635 438.353  16
  -1   1  20 244.556 446.268  16
   0   1  20 771.098 624.261  16
  -1   1 -20 297.028 338.748  18
   1   0  20 471.558 608.946  16
   1  -1  20 293.434 473.235  16
   1   0  20 1050.44 552.265  11
  -1   1 -20 549.073 209.945  15
   1  -1  20 1008.51 568.300  11
   0   1  20 530.427 482.249  11
   0   1  21 3260.20 853.352   9
  -1   0 -21 4346.51 1000.46   7
   1  -1  21 3495.40 812.881   9
  -1   0 -21 3299.93 825.253   8
   0   1 -21 3772.94 903.214  10
   1   0  21 3696.04 785.283   9
   0   1 -21 5454.54 1011.37   8
   0  -1 -21 3488.23 889.813   8
   1  -1 -21 5526.22 1067.24   8
  -1   0  21 4914.03 1148.76   9
  -1   1 -21 4606.49 1035.77   8
   1   0 -21 3046.00 767.722   8
  -1   1 -21 3315.73 900.885   7
   0  -1 -21 3459.86 801.433   7
  -1   1 -21 3479.04 963.540  10
  -1   1  21 5690.42 1204.04   9
   0  -1  21 3503.47 915.835   9
  -1   0  21 3718.10 703.419   5
  -1   1  21 3543.78 479.601   2
   0  -1 -21 3545.23 723.257   3
  -1   0 -21 4398.30 709.049   3
  -1   1  21 5424.48 809.990   5
   0  -1  21 3728.47 831.221   2
   1  -1 -21 4735.18 954.153   3
   0   1  21 3550.62 516.372   5
  -1   0  21 4661.71 827.670   2
   0  -1  21 4532.55 653.465   5
  -1   1  21 2847.81 753.450  16
  -1   0  21 3434.30 845.548  16
   0   1 -21 5723.78 741.874  15
  -1   0 -21 4122.55 810.823  18
  -1   1 -21 3772.22 393.712  15
   1   0  21 4130.74 1049.90  16
  -1   1 -21 4146.31 763.708  18
   0  -1 -21 4025.41 907.589  18
   0  -1  21 3425.38 899.378  16
   1  -1  21 3849.33 951.509  16
   0   1  21 2801.92 800.867  16
   1   0  21 3391.08 848.653  11
   1  -1  21 3737.19 901.613  11
   0   1  21 4427.56 922.756  11
  -1   1  22 1138.57 669.787   9
  -1   1 -22 1162.88 627.662   7
  -1   0 -22 744.598 556.637   7
  -1   0 -22 148.525 430.521   8
  -1   1 -22 1934.89 851.007  10
   0  -1  22 1450.89 582.692   9
   1   0  22-220.921 388.167   9
   0  -1 -22 555.023 601.249   7
   1  -1  22 1221.70 555.666   9
  -1   1 -22 794.515 463.745   8
   0   1 -22 1192.42 582.616   7
   1   0 -22 654.767 447.933   8
   0  -1 -22 666.547 512.499   8
   1  -1 -22 1402.11 624.262   8
   0   1 -22 828.291 493.405   8
   0   1 -22 68.0288 391.535  10
  -1   0  22 334.843 522.435   9
   0   1  22 847.468 584.159   9
   0  -1  22 150.960 370.432   2
   0  -1 -22 738.309 406.995   3
   1  -1 -22 1075.81 504.495   3
   0   1  22 1071.02 290.201   5
  -1   0  22 977.734 389.805   2
  -1   1  22 927.778 407.613   5
  -1   0 -22 1092.33 368.979   3
  -1   1  22 1009.12 254.292   2
  -1   0  22 1735.08 490.381   5
   0  -1  22 1021.32 340.035   5
  -1   1 -22 635.800 426.815  18
  -1   1  22 498.991 453.242  16
   0  -1  22 1356.39 607.268  16
  -1   0  22 632.343 448.351  16
   1   0  22 1546.45 635.670  16
  -1   0 -22 742.341 493.650  18
   1  -1  22 1113.27 595.815  16
   0  -1 -22 1079.33 507.271  18
   0   1  22 805.829 502.810  16
  -1   1 -22 959.946 201.197  15
   1  -1  22 768.765 464.319  11
   0   1  22 478.177 394.428  11
   1   0  22 663.003 490.948  11
   0   1 -22 1069.10 360.574  15
  -1   0 -23 6053.76 1223.99   8
   0  -1  23 6688.01 1264.65   9
  -1   0  23 7896.63 1420.14   9
  -1   1  23 6258.51 1289.39   9
  -1   1 -23 5740.32 1190.28   7
   0   1 -23 6247.15 1178.18  10
   0  -1 -23 5358.39 1087.77   7
   1  -1  23 6731.39 1163.94   9
   1   0 -23 5708.05 1127.61   8
   1   0  23 4722.51 969.905   9
  -1   1 -23 7120.72 1341.26  10
   0   1 -23 6531.40 1250.66   7
   0  -1 -23 6787.00 1229.62   8
  -1   1 -23 5570.61 1177.62   8
   0   1  23 5808.60 1184.73   9
   0   1 -23 5756.54 1089.70   8
   1  -1 -23 6150.25 1175.46   8
  -1   0 -23 5270.29 1096.64   7
   0  -1  23 5723.00 711.465   5
   0  -1 -23 6727.39 1019.43   3
  -1   0  23 5915.60 957.751   2
   1  -1 -23 5694.58 1096.64   3
  -1   1  23 5424.61 605.550   2
  -1   1  23 6551.18 898.294   5
  -1   0  23 6191.51 897.190   5
   0  -1  23 4127.34 900.739   2
   0   1  23 4907.28 610.026   5
  -1   1  23 5704.54 1096.25  16
   0   1 -23 6627.79 795.104  15
  -1   0 -23 3831.62 822.383  18
   0  -1  23 3804.99 974.327  16
   0   1  23 4197.15 1034.93  16
   1  -1  23 6518.32 1275.69  16
  -1   0  23 3608.34 874.778  16
  -1   1 -23 5265.97 904.522  18
   0  -1 -23 4643.44 1007.47  18
   1   0  23 7172.95 1331.70  16
   1   0  23 6193.19 1163.63  11
   1  -1  23 6504.93 1283.98  11
   0   1  23 5571.11 1044.75  11
  -1   0  24 23188.2 2477.32   9
   0  -1 -24 23121.4 2265.81   7
  -1   0 -24 24327.0 2437.81   8
   1  -1  24 22612.3 2114.74   9
  -1   1 -24 23634.7 2369.77   8
   0  -1 -24 19959.6 2147.18   8
   1  -1 -24 28717.5 2529.86   8
   1   0 -24 21762.8 2157.37   8
   0   1 -24 19802.2 2120.01   7
   0  -1  24 24354.9 2398.29   9
  -1   1 -24 21517.1 2265.19   7
  -1   1  24 22889.4 2422.82   9
  -1   0 -24 21389.7 2259.30   7
   0   1 -24 21908.9 2133.11   8
   0   1  24 21704.4 2267.49   9
   1   0  24 21721.9 2110.00   9
  -1   1  24 25398.8 1776.81   5
   0   1  24 20073.0 1289.56   5
  -1   0  24 27147.1 1910.00   5
   0  -1  24 23284.8 2113.46   2
   0  -1 -24 23348.8 1961.38   3
   0  -1  24 23375.4 1499.56   5
   1  -1 -24 22787.4 2194.71   3
   1  -1  24 18987.3 2241.67  16
  -1   1  24 22484.3 2180.88  16
   1   0  24 22632.2 2388.06  16
   0  -1 -24 23763.4 2283.63  18
  -1   0  24 24539.5 2226.87  16
   0  -1  24 23211.7 2330.19  16
   0   1  24 20855.3 2225.88  16
   0   1 -24 22382.3 1529.16  15
  -1   1 -24 26462.9 2084.56  18
  -1   0 -24 20320.0 1967.91  18
   0   1 -24 22525.8 2276.06  10
   1  -1  24 23264.6 2354.64  11
   0   1  24 23049.7 2138.96  11
  -1   1 -24 24085.5 2448.67  10
  -1   1  24 25901.6 2228.27  11
   1   0  24 21722.6 2229.60  11
  -1   1 -25 37408.0 3114.42   7
   1  -1 -25 43153.9 3194.53   8
  -1   0 -25 40498.8 3282.85   8
   0  -1 -25 36378.5 2972.73   7
   0  -1  25 49115.6 3477.51   9
  -1   0  25 46526.7 3561.85   9
   0   1  25 37780.3 3104.43   9
  -1   0 -25 41626.9 3243.33   7
   1   0  25 37727.4 2895.68   9
   0  -1 -25 34507.7 2975.16   8
  -1   1  25 44645.0 3463.76   9
   0   1 -25 39172.1 2967.73   8
   1  -1 -25 47800.2 3321.96   7
   1   0 -25 40253.9 3066.88   8
  -1   1 -25 43776.9 3322.38   8
   0   1 -25 44286.2 3260.04   7
   1  -1  25 42858.8 3015.22   9
   0  -1 -25 33382.0 2515.86   3
   0  -1  25 40401.0 2055.14   5
   1  -1 -25 38862.3 2985.62   3
  -1   1  25 44346.2 2443.88   5
   0  -1  25 41850.2 2906.68   2
  -1   0  25 45995.0 2568.60   5
   1  -1  25 37928.4 3197.21  16
   1   0  25 42176.3 3349.03  16
  -1   0  25 43947.6 3119.89  16
   0   1 -25 42248.9 2163.37  15
   0   1  25 37829.9 3120.56  16
   0  -1  25 40922.7 3194.52  16
  -1   1 -25 42725.3 2766.56  18
  -1   0 -25 36529.2 2761.47  18
   0  -1 -25 40859.9 3085.77  18
  -1   1  25 37578.9 2936.49  16
   0   1  25 41072.7 2990.04  11
   0   1 -25 43430.1 3214.20  10
  -1   1  25 43561.5 2996.43  11
  -1   1 -25 45356.6 3435.22  10
   1  -1  25 41250.6 3220.54  11
   1   0  25 41296.4 3179.95  11
  -1   0 -26 14991.3 1995.27   8
   0  -1  26 18369.9 2126.74   9
  -1   1 -26 15779.5 1999.32   8
   0  -1 -26 13211.9 1794.92   8
  -1   0  26 20659.2 2365.55   9
   1  -1  26 14501.7 1755.45   9
   1   0 -26 15236.0 1881.66   8
  -1   1 -26 12913.4 1808.50   7
   1  -1 -26 15849.4 1963.54   8
   0   1 -26 16871.4 1922.12   8
  -1   0 -26 14760.8 1972.75   7
   0   1 -26 16432.2 1969.38   7
   1  -1 -26 14155.6 1823.14   7
   0   1  26 14216.1 1908.75   9
  -1   1  26 18575.8 2234.09   9
   0  -1 -26 11538.9 1701.44   7
   1   0  26 16580.2 1902.62   9
   0  -1 -26 12919.2 1552.82   3
  -1   0  26 17017.3 1501.50   5
  -1   1  26 13639.1 1304.30   5
   0  -1  26 17247.2 1838.34   2
   1  -1 -26 12128.5 1643.37   3
   0  -1 -26 16148.1 1909.00  18
   0   1 -26 14759.7 1181.09  15
   0   1  26 13618.7 1875.94  16
   1   0  26 15137.5 2028.09  16
   1  -1  26 16129.2 2083.82  16
   1  -1 -26 14808.9 1918.13  18
   0  -1  26 15957.1 1997.04  16
  -1   1  26 16052.6 1894.08  16
  -1   1 -26 15744.8 1657.38  18
  -1   0  26 16119.5 1878.33  16
  -1   0 -26 13248.5 1661.12  18
   1  -1  26 13943.7 1853.37  11
   0   1 -26 15747.9 1899.42  10
  -1   1  26 17607.0 1894.10  11
  -1   1 -26 16914.3 2086.08  10
   1   0  26 16578.6 2009.57  11
   0   1  26 15384.3 1825.92  11
  -1   0  27 1278.68 811.419   9
   1  -1 -27 1452.55 653.338   7
  -1   0 -27 1491.55 768.943   8
   0   1 -27 729.806 563.978   7
  -1   1 -27 849.457 747.524   8
  -1   1 -27-117.822 589.314   7
  -1   1 -27 1708.85 825.496  10
  -1   1  27 639.442 567.049   9
   0  -1 -27 1155.87 699.462   8
   1  -1 -27 782.747 662.616   8
   1   0 -27 766.462 504.248   8
   0  -1  27 782.637 651.236   9
   0  -1 -27 957.772 682.755   7
  -1   0 -27 1705.27 805.307   7
   0   1 -27 312.366 479.537   8
   0   1  27 680.191 517.410   9
   0   1 -27 1077.52 692.403  10
   1  -1  27 606.320 572.843   9
   1   0  27 727.235 538.975   9
  -1   1  27 679.478 391.961   5
   0  -1 -27 594.276 408.365   3
  -1   0  27 995.337 422.144   5
   0  -1  27 665.406 479.323   2
   1  -1  27 598.672 459.822   2
   1  -1 -27-4.58057 458.478   3
   1  -1 -27 1435.30 778.512  18
   0  -1  27 1076.58 704.918  16
  -1   1 -27 977.340 562.507  18
  -1   0  27 563.530 606.745  16
   0  -1 -27 903.069 606.288  18
  -1   1  27 478.077 478.549  16
  -1   0 -27 855.063 496.723  18
   0   1  27 223.903 460.031  16
   1   0  27 408.480 628.303  16
   1  -1  27 638.784 694.434  16
   1   0  27 804.026 579.526  11
   1  -1  27 1134.43 712.191  11
   0   1  27 944.729 604.577  11
  -1   1  27 921.790 593.426  11
  -1   1 -28 8240.65 1538.61   7
   0  -1  28 5860.29 1255.24   9
  -1   1 -28 8389.82 1542.41   8
  -1   0 -28 7223.65 1438.11   8
   1  -1 -28 4832.57 1148.59   7
  -1   0  28 7867.90 1572.03   9
   1  -1  28 6049.56 1183.75   9
   0   1  28 4876.01 1144.90   9
   0  -1 -28 5639.22 1326.49   8
   1  -1 -28 7417.99 1404.11   8
   0  -1 -28 6643.34 1347.13   7
   0   1 -28 7380.21 1350.89  10
  -1   1 -28 9786.24 1647.52  10
   1   0  28 5662.77 1198.59   9
   0   1 -28 6757.89 1369.29   7
   1   0 -28 6922.42 1328.38   8
  -1   1  28 5429.15 1250.04   9
   0   1 -28 7274.55 1340.11   8
  -1   0 -28 5140.81 1192.95   7
   0  -1  28 5343.45 1069.05   2
   0  -1 -28 4476.45 929.949   3
   1  -1  28 5562.71 1097.58   2
   0   1  28 4612.61 1184.15  16
  -1   1  28 7525.25 1354.31  16
   1   0  28 5631.00 1370.35  16
  -1   1 -28 6700.19 1133.75  18
   1  -1 -28 6014.00 1259.22  18
   0  -1 -28 7829.37 1384.60  18
   0  -1  28 7134.15 1388.20  16
  -1   0  28 7197.60 1333.12  16
  -1   0 -28 6182.19 1192.27  18
   1  -1  28 6204.77 1343.19  16
   0   1  28 7279.03 1304.01  11
  -1   1  28 6578.93 1237.88  11
   1   0  28 7737.41 1471.46  11
   1  -1  28 7462.17 1445.71  11
   1  -1 -29 1471.67 705.482   7
   1   0  29 986.626 677.970   9
   1   0 -29 2298.93 970.882   7
  -1   1 -29 2754.13 970.939   8
  -1   0 -29 3085.79 1043.81   7
  -1   0  29 845.208 708.570   9
  -1   1 -29 1853.90 828.536   7
   0  -1 -29 1491.74 865.808   7
   0   1  29 1147.25 662.532   9
  -1   1 -29 739.155 698.941  10
   0   1 -29 1944.27 793.401  10
   0  -1 -29 3280.16 1159.77   8
   1   0 -29 1486.97 702.007   8
  -1   0 -29 1852.42 940.635   8
   0  -1  29 1132.97 797.509   9
   1  -1  29 1837.34 785.234   9
   1  -1 -29 798.822 757.953   8
   0   1 -29 1272.80 755.788   7
  -1   1  29 2655.09 999.542   9
   0   1 -29 2056.07 892.805   8
   0  -1  29 1130.83 619.115   2
   0  -1 -29 662.586 492.763   3
   1  -1  29 1372.04 698.471   2
  -1   0 -29 2020.69 836.133  18
   1  -1 -29 2482.37 964.254  18
   0  -1  29 1150.56 789.655  16
   1  -1  29 1674.95 820.282  16
   0   1  29 2028.73 921.544  16
  -1   1 -29 1441.42 631.954  18
  -1   1  29 2358.40 936.221  16
   0  -1 -29 1288.42 706.581  18
  -1   0  29 1431.80 783.864  16
   1   0  29 409.023 494.291  16
   1   0  29 2049.73 862.074  11
   0   1  29 1891.02 856.895  11
   1  -1  29 2066.03 881.738  11
  -1   1  29 2177.84 839.433  11
   1   0 -30 76960.3 4648.41   8
   0   1 -30 79428.3 4676.18   8
   0   1 -30 73872.1 4666.83   7
   0   1  30 75915.8 4853.07   9
   1   0 -30 72395.3 4612.64   7
   0  -1 -30 72703.5 4691.58   7
  -1   1 -30 77367.9 4939.85   7
   1   0  30 67073.5 4360.81   9
  -1   0 -30 64760.4 4602.28   7
  -1   1 -30 81948.8 4999.84   8
  -1   0  30 77856.1 5056.36   9
  -1   0 -30 82736.3 5232.79   8
  -1   1  30 73295.2 4894.25   9
   1  -1  30 71139.6 4348.58   9
   1  -1 -30 69892.5 4504.63   7
   0  -1  30 77412.1 4767.97   9
   0  -1 -30 73677.2 4794.10   8
   1  -1 -30 78282.9 4779.22   8
   0  -1  30 79426.2 4294.28   2
   0  -1 -30 71347.8 4063.88   3
   1  -1  30 72131.7 4211.57   2
  -1   1  30 75070.9 4664.13  16
  -1   0  30 73383.2 4525.10  16
   1  -1  30 77387.9 5032.89  16
   0   1  30 68571.9 4727.58  16
   1   0  30 75794.4 5001.07  16
   0  -1 -30 72843.9 4564.21  18
  -1   1 -30 74801.1 4140.42  18
  -1   0 -30 65330.7 4188.67  18
   1  -1 -30 77781.1 4781.01  18
   0  -1  30 78513.4 4881.17  16
   0   1 -30 86240.7 4912.50  10
   0   1  30 64084.4 4285.90  11
   1   0  30 66968.1 4573.17  11
   1  -1  30 77152.2 4856.67  11
  -1   1 -30 81844.1 5078.94  10
  -1   1  30 71986.7 4354.63  11
   1  -1 -31 39096.7 3335.51   8
   0  -1 -31 32678.0 3104.68   7
   0   1 -31 38825.0 3311.95   7
   1  -1 -31 34438.9 3121.25   7
   0  -1 -31 43158.4 3623.23   8
  -1   1 -31 34284.5 3202.88   8
   0   1 -31 39068.1 3227.22   8
  -1   0  31 37417.9 3448.96   9
  -1   1 -31 35546.8 3338.40   7
   0   1  31 37149.7 3332.32   9
   1  -1  31 36322.4 3013.69   9
   1   0 -31 32822.8 3058.08   7
  -1   0 -31 30892.4 3144.62   7
   1   0  31 36751.8 3139.10   9
  -1   1  31 37179.5 3450.79   9
   1   0 -31 40665.4 3379.84   8
  -1   0 -31 43054.4 3693.93   8
   0  -1  31 40554.8 3374.99   9
   1  -1  31 34390.8 2798.95   2
   0  -1  31 35606.9 2791.24   2
   1  -1 -31 35770.9 3178.47  18
   0  -1 -31 36169.5 3144.81  18
  -1   0  31 35356.1 3079.41  16
   0  -1  31 39394.4 3419.44  16
  -1   0 -31 29815.7 2763.82  18
  -1   1  31 34811.1 3128.28  16
   0   1  31 39427.8 3478.18  16
   1   0  31 33098.2 3260.00  16
   0   1 -31 36982.4 2898.76  18
  -1   1 -31 36737.8 2805.10  18
   1  -1  31 40020.1 3569.64  16
  -1   1 -31 36687.1 3360.90  10
   0   1 -31 42673.9 3403.78  10
   1   0  31 37257.2 3313.90  11
   0   1  31 39189.9 3223.50  11
   1  -1  31 33604.2 3130.84  11
  -1   1  31 34114.8 2936.93  11
   1   0 -32 827.200 608.730   8
   0   1 -32-228.551 453.590   7
   0   1 -32 811.850 637.505   8
   0  -1 -32 350.892 558.798   8
   0  -1 -32 464.248 571.656   7
   0  -1  32 434.192 565.230   9
   0   1 -32 729.125 461.346  10
  -1   1 -32 458.344 529.698  10
  -1   0 -32 1159.54 808.553   7
  -1   0 -32 1507.03 872.132   8
  -1   1 -32 1009.70 736.486   8
  -1   0  32 669.498 615.204   9
   1   0  32 1514.96 646.351   9
   1   0 -32 1488.38 785.990   7
   0   1  32 1233.78 847.625   9
   1  -1  32 621.117 641.920   9
  -1   1  32 1183.82 880.046   9
  -1   1 -32 304.383 709.733   7
   1  -1 -32 938.025 704.102   8
   1  -1 -32 1205.40 761.641   7
   1  -1  32 716.953 636.087   2
   0  -1  32 986.256 639.708  16
   1  -1 -32 1701.73 848.365  18
  -1   0 -32 1536.64 798.932  18
  -1   1 -32 170.307 513.372  18
   1   0  32 1349.39 712.352  16
   0   1  32 1475.74 750.697  16
   1  -1  32 836.885 757.825  16
  -1   0  32 1016.24 427.295  16
   0  -1 -32 1008.17 680.318  18
   0   1 -32 601.261 551.528  18
  -1   1  32 661.020 552.750  16
   0   1  32 700.087 617.350  11
   1  -1  32 761.476 672.859  11
   1   0  32 1940.83 785.470  11
  -1   1  32 1003.46 629.060  11
   0  -1 -33 450.055 635.101   8
   1  -1  33 157.405 516.456   9
  -1   0 -33 403.137 762.005   7
  -1   0 -33-1227.23 832.040   8
  -1   1 -33 162.921 570.766  10
   0  -1 -33 225.623 516.159   7
   1   0 -33 130.974 595.268   7
  -1   0  33 265.584 675.936   9
   0   1 -33-57.4339 429.952  10
  -1   1 -33 19.7876 570.376   7
   1   0  33-283.593 613.764   9
   0  -1  33-62.0732 563.604   9
   0   1 -33 51.0945 533.131   8
  -1   1 -33 41.6895 547.728   8
   0   1  33 959.295 706.685   9
   0   1 -33 27.1754 689.612   7
   1  -1 -33 572.326 640.543   8
   1   0 -33-398.602 578.592   8
   1  -1 -33 553.506 631.475   7
  -1   1  33-70.6198 733.523   9
   0   1  33 1506.96 794.816  16
  -1   1 -33 94.5464 429.565  18
   1  -1 -33 680.451 614.853  18
   0  -1 -33 375.513 483.342  18
  -1   0  33 141.548 441.904  16
   1  -1  33 301.445 613.012  16
  -1   1  33-90.4601 570.113  16
  -1   0 -33 15.7136 526.360  18
   0   1 -33 244.621 504.143  18
   1   0  33-37.9226 598.489  16
   0  -1  33 420.224 537.502  16
   1   0  33 565.808 540.943  11
   1  -1  33 352.320 645.603  11
  -1   0  33 229.804 477.804  11
   0  -1  33 1277.35 742.880  11
   0   1  33 378.323 545.009  11
  -1   1  33 215.340 542.502  11
  -1   1 -34 1348.62 898.937   8
  -1   1  34 306.742 617.624   9
   1  -1  34 228.868 626.850   9
   1   0 -34 1188.92 679.261   8
   1  -1 -34 1185.44 792.068   8
   0   1 -34 1039.05 664.774   8
   0   1  34 457.576 589.387   9
   1   0 -34 542.333 544.233   7
  -1   0  34 501.637 823.134   9
   1   0  34 535.827 608.497   9
  -1   0 -34 643.453 646.876   8
   1   0 -34 767.131 600.433  10
   1  -1 -34 317.423 611.995   7
   0   1 -34 12.4377 552.521   7
  -1   1 -34 466.403 690.391  10
   0  -1 -34 110.919 636.459   8
  -1   0 -34 600.031 716.744   7
   0  -1  34 250.424 598.237   9
  -1   1 -34 162.751 756.959   7
   0   1 -34-102.545 587.974  10
   0  -1 -34 617.612 939.360   7
  -1   0 -34 789.918 562.690  18
  -1   0  34 1393.50 798.079  16
   0  -1  34 331.533 477.328  16
   1   0  34 659.659 585.268  16
  -1   1  34 1226.05 806.624  16
  -1   1 -34 83.1152 514.110  18
   0   1  34 816.483 650.541  16
   1  -1  34 1075.25 687.620  16
   0  -1 -34 372.642 539.873  18
   0   1 -34 561.834 569.919  18
   1  -1 -34 510.498 519.283  18
   1   0 -34 461.813 501.519  18
   0  -1  34 537.913 695.949  11
  -1   1  34-41.0660 614.687  11
   1  -1  34 381.182 600.676  11
  -1   0  34 1162.64 708.814  11
   1   0  34 598.046 691.032  11
   0   1  34 1068.99 750.917  11
   1   0 -35 47.0646 401.482  10
   0  -1 -35 83.3523 698.273   7
   1  -1  35 549.536 622.060   9
   0   1 -35-106.941 536.209   8
   1  -1 -35 156.617 613.001   8
  -1   0 -35-32.2924 474.846   7
   0   1 -35-400.136 695.271   7
   0   1  35 718.525 673.845   9
  -1   1 -35 1243.68 831.186   7
   0  -1 -35 879.328 744.624   8
   1   0  35 633.186 634.413   9
   0   1 -35-1012.37 731.220  10
  -1   1  35 1125.42 758.872   9
   1   0 -35 655.818 614.016   7
  -1   1 -35-61.2424 602.134  10
   1  -1 -35-122.709 776.818   7
   1   0 -35 502.329 676.260   8
  -1   0  35 596.474 582.691   9
   0  -1  35-336.370 627.086   9
  -1   1 -35 260.411 648.710   8
   0  -1 -35 847.114 528.338  18
  -1   0 -35 459.522 530.787  18
   0  -1  35 610.824 628.612  16
  -1   0  35 274.021 555.925  16
  -1   1  35 363.700 502.879  16
   1   0 -35-587.616 565.376  18
   1  -1  35-893.221 762.645  16
   0   1  35-184.036 483.646  16
   1  -1 -35 968.526 821.634  18
   1   0  35-178.637 722.653  16
   0   1 -35 71.0519 493.366  18
  -1   1 -35-80.3876 395.656  18
   0  -1  35 1436.95 789.923  11
   1   0  35-808.144 680.631  11
  -1   0  35 494.488 672.266  11
   0   1  35-395.027 544.362  11
  -1   1  35 402.841 542.952  11
   1  -1  35-493.488 640.429  11
  -1   0 -36 3368.22 1144.67  10
  -1   0  36 4425.64 1302.96   9
   0   1 -36 4539.49 1309.77   7
   1   0  36 4840.53 1241.33   9
   1   0 -36 4752.55 1288.22   8
   0   1  36 4049.53 1345.99   9
   1   0 -36 4744.57 1122.74  10
   1  -1 -36 3458.83 1143.33   8
   0   1 -36 4448.53 1197.56   8
   0  -1 -36 4974.33 1322.84   8
  -1   0 -36 6657.06 1611.47   7
   1   0 -36 4375.42 1329.50   7
   0  -1  36 5404.82 1302.62   9
   1  -1 -36 5495.66 1395.07   7
  -1   1 -36 5976.89 1527.53   7
   0   1 -36 3561.19 1092.51  10
  -1   1  36 3456.22 1219.03   9
  -1   1 -36 3819.66 1198.65   8
   0  -1 -36 4369.22 1335.07   7
  -1   1 -36 2076.79 1024.86  10
   1  -1  36 5456.08 1287.23   9
  -1   0 -36 4045.68 1044.97  18
   1  -1 -36 4040.04 1225.44  18
   0   1  36 4212.37 1295.96  16
  -1   0  36 3440.92 1126.40  16
   0  -1  36 4607.35 1239.55  16
   0  -1 -36 3436.17 1119.36  18
   0   1 -36 4618.16 1052.91  18
   1   0  36 2433.67 984.032  16
   1  -1  36 4630.49 1370.39  16
  -1   1  36 5215.82 1311.12  16
   1   0 -36 4199.85 1133.14  18
   1   0  36 3288.29 1114.22  11
   1  -1  36 3982.13 1231.75  11
  -1   0  36 4687.21 1232.88  11
   0  -1  36 4217.22 1296.81  11
  -1   1  36 3822.72 1062.38  11
   0   1  36 2616.87 953.184  11
   0   1  37 18835.2 2577.68   9
   1  -1 -37 22044.4 2684.81   8
   1   0 -37 18135.1 2428.51   7
   0  -1  37 21556.4 2591.84   9
  -1   1 -37 18668.7 2577.41   8
   0  -1 -37 18180.9 2468.94   7
  -1   0 -37 19969.6 2710.01   7
  -1   1  37 16946.8 2490.51   9
   1   0 -37 21905.2 2633.80   8
   1   0  37 20471.3 2506.31   9
  -1   0  37 18622.9 2570.19   9
   1  -1  37 20548.9 2404.77   9
  -1   1 -37 19046.4 2633.36   7
   0  -1 -37 20794.3 2709.43   8
   0   1 -37 21121.5 2600.07   8
   0   1 -37 20836.8 2592.73   7
  -1   0 -37 18439.1 2588.21  10
   1  -1 -37 20502.3 2557.11   7
   1   0 -37 19211.5 2365.97  18
  -1   0 -37 20409.4 2366.35  18
  -1   1  37 18020.1 2427.89  16
   0   1 -37 17839.3 2100.16  18
   1  -1 -37 20194.5 2498.34  18
   1   0  37 20787.9 2785.10  16
  -1   0  37 14998.9 2169.92  16
   1  -1  37 24329.6 2966.42  16
   0  -1  37 18526.9 2471.99  16
   0   1  37 17519.4 2512.94  16
   0  -1 -37 20009.6 2460.02  18
   1   0  37 17308.1 2453.05  11
   1  -1  37 21647.0 2675.62  11
   0   1  37 18561.3 2358.40  11
   0  -1  37 22494.2 2657.40  11
  -1   1 -37 22683.6 2770.89  10
  -1   1  37 20910.3 2437.02  11
  -1   0  37 18208.9 2377.52  11
   1   0 -37 22142.9 2432.82  10
   0   1 -37 23519.4 2636.83  10
  -1   1  38 9233.53 1910.19   9
   0   1  38 7026.63 1594.86   9
   1  -1  38 5676.17 1310.46   9
   1  -1 -38 6762.99 1552.03   7
   0  -1  38 4968.35 1335.75   9
  -1   0  38 6020.06 1510.65   9
   0  -1 -38 4047.11 1224.07   7
   1   0 -38 3991.71 1133.13  10
  -1   0 -38 5137.85 1382.84   7
   0   1 -38 6354.73 1519.53   8
  -1   1 -38 7147.61 1668.82  10
  -1   0 -38 5635.40 1510.27  10
   1   0  38 5347.87 1376.15   9
   1   0 -38 6228.04 1548.84   8
   0   1 -38 5434.58 1292.72  10
   0   1 -38 5100.31 1424.20   7
   1   0 -38 8253.13 1714.26   7
  -1   1 -38 8258.24 1759.33   7
   1  -1 -38 7506.29 1664.65   8
   0  -1 -38 6851.01 1669.50   8
   1  -1  38 6084.36 1557.03  16
   1   0  38 7184.46 1742.45  16
  -1   0  38 5032.49 1304.43  16
   0  -1 -38 4964.29 1301.34  18
   0   1  38 8296.87 1797.31  16
   1   0 -38 6469.69 1476.40  18
   0  -1  38 7280.75 1570.86  16
   1  -1 -38 5058.81 1346.75  18
  -1   0 -38 6382.50 1332.06  18
  -1   1  38 6183.33 1481.87  16
   0  -1  38 5290.38 1423.58  11
   1  -1  38 8586.20 1787.55  11
  -1   1  38 5943.61 1389.79  11
  -1   0  38 6288.09 1495.83  11
   1   0  38 4645.78 1349.05  11
   0   1  38 4383.31 1276.43  11
   1   0  39-35.9703 541.273   9
   1   0 -39 388.270 596.804   7
  -1   0 -39 186.461 537.256   7
   0  -1  39-1398.86 816.356   9
  -1   1 -39 847.828 739.702   7
  -1   1  39 933.333 779.762   9
   0  -1 -39 82.1893 726.560   7
   1   0 -39 1694.52 1009.49   8
   0   1 -39 533.319 772.913   7
   0   1 -39-124.653 619.384  10
   1  -1 -39 1055.80 752.645   8
  -1   1 -39 179.062 869.748  10
   0   1 -39 669.445 865.813   8
   1  -1 -39-3.53751 690.817   7
   1   0 -39-903.653 706.893  10
  -1   0  39 587.513 879.175   9
   1  -1  39-115.202 526.272   9
  -1   0 -39 1485.21 983.211  10
   0   1  39 328.207 576.564   9
   0  -1 -39 1011.43 834.048   8
   1  -1  39 1305.31 926.432  16
  -1   1  39 869.828 818.782  16
   0  -1  39 686.007 986.564  16
   1   0  39-1478.44 977.561  16
  -1   0  39-633.740 711.516  16
   1   0 -39 55.3778 619.064  18
   0  -1 -39 348.313 656.041  18
   0   1  39 707.636 818.585  16
  -1   0 -39 1166.52 860.724  18
   1  -1 -39 350.271 786.638  18
  -1   0  39 611.812 632.200  11
  -1   1  39 84.4091 517.092  11
   1  -1  39 229.413 675.115  11
   0   1  39-639.073 789.225  11
   0  -1  39 1018.83 867.265  11
   1   0  39 553.366 787.050  11
  -1   0 -40 7332.27 1715.16  10
  -1   0 -40 8739.07 1924.88   7
  -1   1 -40 8211.82 1776.00  10
   0   1 -40 7247.68 1614.55  10
   1  -1 -40 10979.3 1936.02   7
   1  -1 -40 7492.00 1690.25   8
   1  -1  40 6165.99 1334.96   9
   0   1 -40 9546.01 1878.48   7
   0  -1 -40 8449.86 1832.83   8
   1   0 -40 6743.01 1472.71  10
   1   0 -40 9703.97 1837.77   8
   0  -1  40 7349.96 1561.18   9
   0   1 -40 10482.7 1990.78   8
   0  -1 -40 6959.05 1592.54   7
   0   1  40 7184.86 1660.68   9
  -1   1  40 6889.69 1571.70   9
  -1   0  40 9738.06 1933.34   9
   1   0 -40 6062.12 1399.69   7
   1   0  40 7442.97 1559.09   9
  -1   1 -40 8112.03 1827.91   7
   1   0  40 8843.06 1960.35  16
   1  -1  40 4560.19 1390.66  16
   0  -1  40 7841.99 1803.17  16
   1   0 -40 8052.93 1614.77  18
   0  -1 -40 5537.01 1430.09  18
   1  -1 -40 8218.79 1741.38  18
  -1   0  40 7560.46 1618.95  16
   0   1  40 8748.81 1950.81  16
   1  -1  40 6247.72 1496.69  11
  -1   0  40 6999.81 1587.53  11
   1   0  40 7912.12 1840.19  11
   0  -1  40 7326.59 1720.13  11
   0   1  40 6730.69 1593.51  11
   1   0 -41 1330.61 842.822   7
   0   1 -41 626.721 620.366   8
   0   1  41 1684.30 963.990   9
   1   0  41 818.349 715.844   9
  -1   1 -41-255.620 812.906  10
   0  -1 -41 51.0933 601.807   7
   0  -1  41-89.5463 732.705   9
  -1   0  41-189.418 683.989   9
   1  -1 -41-612.094 769.532   8
   1  -1 -41 683.572 776.342   7
   1   0 -41 613.637 650.651   8
  -1   1  41-1655.93 969.103   9
   0  -1 -41-267.752 795.237   8
   0   1 -41 233.303 747.318  10
   0   1 -41-410.330 746.018   7
  -1   0 -41-457.742 730.272  10
  -1   1 -41-76.5916 934.261   7
  -1   0 -41-223.769 780.604   7
   1   0 -41 539.754 696.167  18
   0   1  41 345.101 841.332  16
   1   0  41 1662.09 1011.36  16
   1  -1 -41-317.991 794.330  18
   1  -1  41 193.951 739.473  16
   0  -1  41-633.922 803.088  16
   0  -1 -41 61.2342 717.437  18
  -1   0  41 390.786 706.978  11
   1  -1  41 30.5851 613.783  11
   0  -1  41-154.041 649.616  11
   1   0  41 3.84984 665.724  11
  -1   1 -42 12773.3 2179.46  10
   1   0 -42 14366.3 2259.25   7
   1   0  42 13874.4 2148.85   9
   0   1 -42 13161.8 2300.17   7
   0  -1 -42 12564.8 2246.21   7
   0   1 -42 14923.4 2262.96   8
  -1   1 -42 13937.8 2382.68   7
  -1   0  42 12632.0 2166.65   9
   1   0 -42 12834.9 2165.66   8
   1  -1 -42 14856.0 2183.16  10
  -1   0 -42 14636.0 2367.71  10
   1  -1 -42 14996.6 2359.56   7
   0  -1  42 12598.6 2059.70   9
   1  -1 -42 15021.4 2366.22   8
  -1   0 -42 14750.7 2477.69   7
  -1   1  42 15053.6 2474.71   9
   0   1  42 12772.0 2187.79   9
   1   0  42 12946.2 2341.61  16
   1   0 -42 12599.3 2002.54  18
   1  -1  42 15127.9 2431.98  16
   1  -1 -42 11537.1 1954.88  18
   0  -1 -42 12220.5 2000.18  18
   0   1  42 13751.1 2357.00  16
   0  -1  42 11012.8 2079.40  16
  -1   0  42 11947.7 2008.87  11
   1   0  42 12052.6 2145.75  11
   0  -1  42 10979.0 1932.17  11
   1  -1  42 14062.1 2285.46  11
   0   1 -42 14601.0 2211.00  10
  -1   1 -43 13968.0 2251.63  10
   0  -1 -43 12753.9 2148.36  10
  -1   0  43 15065.2 2421.93   9
   0   1  43 12745.4 2211.05   9
   1  -1 -43 13255.3 2081.01  10
   0  -1  43 15271.2 2273.95   9
   1   0  43 10631.9 2057.28  16
   0  -1 -43 13716.6 2134.34  18
   0   1  43 11438.5 2166.45  16
   1  -1  43 12570.9 2201.21  16
   0  -1  43 14512.0 2339.68  16
   1  -1 -43 14151.1 2165.60  18
   1  -1  43 15526.3 2370.87  11
   1   0  43 11613.5 2157.14  11
   0  -1  43 18232.6 2513.23  11
  -1  -1   0 585056. 14802.0   7
  -1   2   0 596489. 14816.8   9
  -2   1   0 595458. 14943.1   7
   2  -1   0 597200. 15292.8   6
   1  -2   0 652221. 15029.5   6
  -1  -1   0 645857. 15210.1   6
  -1  -1   0 664175. 14705.8   4
   1   1   0 562052. 15042.6   1
   2  -1   0 494372. 15860.0   3
   2  -1   0 560394. 14907.3   1
  -1   2   0 497398. 15193.1   5
  -2   1   0 537414. 15750.1   5
  -2   1   0 583370. 14753.5  17
   1  -2   0 650128. 14768.3  18
   1  -2   0 599082. 14419.8  17
  -1  -1   0 581341. 15066.3  17
  -1   2   0 590109. 14425.9  17
  -1   2   0 512626. 15104.4  15
   2  -1   0 575217. 14631.1  16
  -1  -1   0 622253. 15119.3  18
  -1   2   0 652147. 15049.6  10
   2  -1   0 588684. 14859.8  11
  -2   1   0 652299. 14747.5  13
   1   1   0 639304. 15122.9  11
  -2   1   0 610927. 14793.9  10
   1  -2  -1-0.25101 76.1762   8
  -1   2  -1-43.8247 110.264   9
  -1   2   1 177.604 104.190   9
  -2   1  -1-68.6048 111.134   7
  -1   2  -1 86.4936 45.5542   7
  -2   1   1 162.757 133.266   7
  -2   1  -1 161.153 146.475   6
  -1  -1   1 7.29279 92.3603   7
  -1  -1  -1-32.4143 100.977   7
  -2   1   1 333.543 235.609   6
   1   1   1 13.4636 97.7596   1
   2  -1   1 1335.68 210.272   1
   1   1  -1 127.089 89.7626   4
  -1  -1  -1 779.748 208.280   6
   2  -1   1 133.633 130.366   6
   1  -2  -1 338.911 193.301   2
   2  -1   1 1246.86 383.811   3
  -2   1  -1 118.660 243.830   5
  -1  -1   1 379.992 156.735   6
  -1  -1   1-55.5369 57.8541   4
   1   1  -1-21.7158 139.425   1
   1  -2   1 54.2478 95.2721   6
  -1   2   1 89.6352 126.391   5
  -1   2  -1-148.232 156.182   5
   2  -1  -1-191.627 262.941   3
  -2   1   1 695.253 362.292   5
  -1   2  -1 89.2364 58.6694  17
  -1  -1  -1 17.1881 122.959  18
   1  -2   1 555.684 139.823  18
  -2   1  -1 920.443 196.636  17
   1  -2  -1 838.517 180.571  18
   1  -2  -1 34.2715 56.7788  17
  -1  -1   1-35.3344 113.261  17
  -2   1   1 99.4802 86.6843  17
   1  -2   1-29.6042 66.7931  17
  -1  -1   1 76.9583 121.368  18
   2  -1  -1 59.7251 60.9702  16
  -1  -1  -1 129.089 103.578  17
   2  -1   1 59.9517 82.7388  16
  -2   1  -1 186.998 138.965  18
  -1   2  -1-10.3318 84.0254  18
  -2   1  -1 247.321 177.363  16
  -2   1   1 94.7002 116.770  16
   1  -2  -1 4.07451 60.4745  11
   1   1   1 149.862 133.050  11
   1   1   1-6.89501 52.6719  14
  -2   1  -1 115.536 70.4200  13
   2  -1  -1 60.3312 85.6601  11
   2  -1   1 295.864 157.625  11
  -1   2  -1 99.2022 112.044  10
  -1   2  -1 54.3005 156.952  15
   2  -1  -1-51.0482 163.246  13
   2  -1   1 55.1138 97.9958  13
  -2   1   1 73.9693 72.5250  10
  -1  -1   1 46.5115 43.6061  10
  -1   2   1-57.3781 120.485  15
  -1   2   1 47.8230 105.050  10
  -2   1  -1 81.6251 99.7905  10
   1   1  -1 62.6303 118.746  11
  -1   2  -2 958.066 131.247   7
   1   1  -2 650.636 168.394   8
  -2   1   2 437.203 254.740   6
  -2   1  -2 593.171 180.329   7
  -2   1   2 933.618 212.444   7
  -1   2  -2 742.918 168.129   9
   1  -2  -2 843.053 176.841   8
   1   1   2 925.100 245.601   9
  -1  -1  -2 619.953 173.071   7
  -1  -1   2 653.229 172.751   7
  -1   2   2 832.979 120.075   8
  -1   2   2 845.293 196.918   9
   2  -1  -2 696.744 203.418   8
   2  -1   2 956.184 173.070   6
  -2   1  -2 829.054 283.052   5
   1  -2  -2 349.937 193.189   2
  -1   2   2 820.374 260.562   5
   2  -1  -2 792.059 395.022   3
  -1  -1  -2 920.134 236.936   6
   2  -1   2 778.802 141.363   1
  -1  -1   2 591.736 210.102   6
   2  -1   2 514.123 290.104   3
   1   1   2 722.255 185.044   1
   1  -2   2 881.327 196.072   6
  -2   1   2 565.977 344.078   5
   1   1  -2 825.144 153.752   4
  -1   2  -2 954.771 248.337   5
   1  -2   2 947.590 153.128  18
  -2   1  -2 846.850 178.996  17
  -1   2  -2 918.794 132.865  17
  -2   1   2 664.994 162.360  16
  -2   1  -2 717.440 184.358  18
   1  -2   2 670.995 126.756  17
  -1  -1   2 603.492 199.821  17
  -1  -1   2 735.196 207.000  18
   2  -1   2 458.079 168.960  16
   1  -2  -2 799.595 185.467  18
  -1  -1  -2 630.719 203.080  18
  -1   2  -2 541.551 138.016  18
  -2   1   2 603.298 166.194  17
  -1  -1  -2 817.208 219.989  17
   1  -2  -2 973.530 141.084  17
   2  -1  -2 809.051 107.483  16
  -2   1  -2 869.123 208.813  10
   2  -1  -2 784.098 259.396  13
  -1   2  -2 765.430 247.849  15
  -1   2   2 1153.87 265.049  15
  -1   2   2 787.295 188.485  10
   2  -1  -2 754.389 170.084  11
   1  -2  -2 713.981 119.336  11
   1  -2   2 742.127 146.199  14
   1   1   2 668.914 195.080  11
  -1  -1   2 883.200 129.840  10
  -2   1   2 967.754 164.996  10
   1   1  -2 466.734 186.925  11
   2  -1   2 620.171 182.544  11
   1   1   2 899.451 138.157  14
  -1   2  -2 599.581 182.721  10
   2  -1   2 857.533 171.518  13
  -2   1  -3 53.6819 50.7716   9
   1   1   3 17.5551 126.943   9
  -1   2   3 75.4078 65.9662   8
  -2   1   3 11.5403 100.079   7
   1   1  -3 39.2701 86.8758   8
   2  -1  -3-91.1667 151.134   8
   1  -2  -3 72.8127 112.805   8
  -1   2   3 57.9503 123.876   9
  -1   2  -3 50.8759 53.1856   7
  -1  -1  -3 48.5673 81.9565   7
  -2   1  -3-41.9182 99.3847   7
   1  -2   3 96.0931 63.8076   8
  -2   1   3 114.740 268.791   5
  -1  -1   3 4.02457 149.487   6
   1   1  -3 10.3680 54.7310   4
  -1   2   3 74.8422 174.957   5
   2  -1   3 34.1488 46.2561   1
   2  -1   3 88.7478 171.734   3
   1  -2  -3 7.83069 134.332   2
  -2   1  -3 12.4673 143.404   5
   2  -1   3-108.813 56.7299   6
   1   1   3 51.6504 88.5416   1
  -1  -1  -3 6.73142 92.1518   6
  -2   1  -3-4.95373 61.9336   3
   1  -2   3 37.0895 85.2723   6
  -1   2  -3-205.237 143.069   5
  -2   1  -3 50.9987 93.6814  18
  -1  -1   3 97.1485 128.093  17
   1  -2   3 97.0256 63.8205  18
   1  -2   3 144.634 83.4799  17
  -2   1  -3 50.0643 74.1749  17
  -2   1   3 8.58304 88.9392  17
  -1   2  -3-50.6987 52.4913  18
   1  -2  -3 41.8180 86.3634  18
   1  -2  -3 7.35947 50.5005  17
   2  -1   3-10.2320 119.945  16
  -1  -1   3 0.56389 115.368  18
  -1  -1  -3-269.167 149.046  17
  -1  -1  -3 27.8677 119.439  18
   1   1   3 181.296 150.675  16
  -1   2  -3 23.6416 47.5714  17
  -1   2   3 147.426 131.111  15
  -1  -1   3 3.16836 46.4125  10
   2  -1   3 53.1694 64.8355  13
   1  -2  -3 34.7909 40.9595  11
  -1   2  -3-33.0963 127.714  15
  -2   1  -3 35.7685 101.519  10
  -2   1   3-22.6664 54.9531  10
  -1   2  -3 157.183 142.501  10
   1  -2   3 77.5215 92.3569  14
   2  -1   3-49.5730 106.402  11
   2  -1  -3 125.615 101.945  11
   1   1   3 14.8292 117.284  11
   1   1   3-7.40575 59.5067  14
   1   1  -3-0.56144 116.626  11
   2  -1  -3 30.5512 159.324  13
   1   1   4 158.197 123.362   9
   2  -1  -4 86.8436 121.379   8
   1   1  -4 302.653 151.113   8
  -1   2  -4 265.140 97.9825   7
  -1   2   4 97.6485 83.6112   8
  -2   1  -4 47.3965 143.044   7
   1  -2  -4 129.170 135.355   8
   1  -2   4 222.993 100.957   8
  -1   2   4 264.853 152.084   9
  -1  -1  -4 33.5148 82.7224   7
  -2   1  -4 151.304 59.9089   9
  -2   1   4 284.409 134.405   7
  -1   2   4 183.085 172.553   5
   1   1   4 126.553 119.281   1
  -1   2  -4 170.884 154.486   1
   1  -2   4 193.073 138.257   6
  -2   1  -4 148.986 99.5285   3
   2  -1   4 160.168 50.6532   1
   1  -2   4 70.7784 74.2582   4
   1   1  -4 204.071 72.8832   4
  -1  -1   4 321.712 176.017   6
  -1  -1  -4 105.678 91.5412   6
  -2   1   4 457.266 325.477   5
  -1   2  -4 192.738 142.738   5
   1  -2  -4 81.9649 133.996   2
  -2   1  -4 176.560 156.847   5
   1  -2   4 287.937 136.945  17
  -1  -1  -4 201.737 135.385  17
   1  -2  -4 128.993 138.023  18
  -2   1  -4 178.519 101.161  17
  -1  -1   4 294.673 166.012  18
  -2   1  -4 194.446 116.719  18
  -1  -1   4 321.455 157.436  17
  -1   2  -4 158.189 87.1291  17
  -2   1   4 122.588 114.235  17
   1  -2   4 166.434 67.1978  18
   1   1   4 117.740 161.721  16
  -1   2  -4 210.539 83.9958  18
  -1  -1  -4 68.9008 106.400  18
   2  -1   4 152.648 194.386  16
  -1   2   4 142.259 127.475  15
  -1   2  -4 172.421 124.785  10
   2  -1  -4 222.096 116.791  11
   1   1  -4 249.221 157.997  11
   1  -2   4 84.6893 91.6551  14
   1  -2  -4 246.571 62.5579  11
  -1   2  -4 181.651 135.298  15
  -1  -1  -4 137.942 70.7590  14
   1   1   4 178.809 91.8964  14
   1   1   4 256.592 117.061  11
   2  -1   4 259.631 148.058  11
  -2   1   4 166.615 77.4410  10
  -1  -1   4 255.954 70.8454  10
   2  -1  -4 205.863 215.423  13
  -2   1  -4 263.354 187.006  10
   1   1  -5 44.3565 89.0279   8
  -2   1   5 16.0865 180.548   9
   1  -2   5 97.8629 72.1838   8
   1   1   5 34.3917 128.276   9
  -2   1  -5 438.732 183.733   7
  -2   1  -5 425.297 203.539  10
  -2   1  -5 13.0756 55.2385   9
   1  -2  -5 4.76847 137.999   8
  -1   2   5 10.5504 130.273   9
   2  -1  -5 245.688 169.381   8
  -1   2  -5 196.588 136.608   7
  -1  -1  -5 93.9730 93.6203   7
  -1   2  -5 22.6363 100.909   1
   1  -2   5 117.183 91.8389   4
  -1  -1   5 70.0386 154.616   6
  -2   1  -5-28.0253 125.387   5
   1  -2  -5-23.6861 113.438   2
  -2   1  -5-48.9919 68.1615   3
  -1  -1  -5 85.7446 121.345   6
   1  -2   5 10.4652 92.8491   6
  -1   2   5 100.369 179.160   5
  -2   1   5 142.987 195.315   5
   1   1   5-26.5476 91.5531   1
  -1  -1   5 147.224 153.470  18
  -1   2  -5 83.7883 50.3438  18
   1  -2  -5 227.831 155.019  18
  -1   2  -5 11.5237 72.7229  17
   2  -1   5-169.016 181.270  16
  -2   1  -5 158.703 102.967  17
  -1  -1  -5-10.6481 110.149  17
  -2   1  -5 105.079 92.4268  18
   1   1   5 124.441 170.595  16
  -2   1   5 93.3602 105.640  17
   1  -2   5 76.0472 65.1452  18
  -1  -1  -5-226.498 154.787  18
   1  -2   5-35.5980 115.945  17
   2  -1   5 6.75662 101.348  11
   2  -1  -5-43.2587 81.4064  11
  -1  -1   5 48.4931 47.7165  10
   1   1  -5 6.41920 121.439  11
   1   1   5 178.835 106.891  11
  -1   2  -5 115.061 122.946  10
   1  -2  -5 150.539 54.8200  11
   1   1   5-27.1790 81.5742  14
   1   1  -5 28.3658 51.4095  10
  -1   2   5 189.787 150.180  15
  -1   2   5-8.94870 34.6458  11
  -1   2  -5 343.905 201.152  15
   1  -2   5 42.3567 87.5611  14
  -1  -1  -6 6863.65 609.099   6
   2  -1   6 6167.49 376.612   9
  -2   1  -6 6754.84 395.096   9
   1  -2   6 5368.19 528.722   8
  -2   1   6 5993.72 882.393   9
   1   1   6 6062.36 618.140   9
   2  -1  -6 6199.49 627.947   8
   1  -2  -6 5372.56 646.783   8
  -2   1  -6 6501.97 620.200   7
  -1  -1  -6 6413.41 564.922   7
   1  -2   6 6054.74 544.943   6
   1   1  -6 5819.41 557.411   8
  -1   2  -6 5581.50 557.790   7
  -1  -1   6 5841.10 712.747   6
  -1   2   6 5852.24 607.360   9
  -2   1  -6 5456.87 556.285   5
  -2   1   6 6170.45 924.225   5
   1  -2  -6 6010.30 502.570   2
  -2   1  -6 6048.47 436.892   3
  -1   2  -6 5731.11 613.467   1
   1   1   6 6014.00 520.538   1
   1  -2   6 6364.78 457.379   4
  -1   2   6 5860.71 719.623   5
  -1   2  -6 7130.47 726.159  15
   1  -2   6 6319.16 385.655  18
  -2   1   6 5577.58 599.301  17
  -1  -1  -6 5861.48 604.295  18
   1  -2  -6 5853.84 646.074  18
   2  -1   6 7581.36 835.967  16
  -1  -1  -6 5441.51 590.456  17
   1  -2   6 6336.98 741.710  16
   1   1   6 6833.22 602.105  15
  -1  -1   6 6197.81 634.562  18
  -1   2  -6 6218.48 376.510  18
  -1  -1   6 6531.88 648.168  17
   1  -2   6 6556.73 666.185  17
  -2   1  -6 6059.95 544.631  17
  -1   2   6 5941.88 580.986  15
  -2   1  -6 6290.16 483.764  18
   1   1   6 5492.58 632.413  16
   1  -2  -6 6655.17 342.635  11
  -1   2  -6 10903.9 889.739  12
   1   1  -6 6030.02 365.341  10
  -1   2  -6 5557.97 600.196  10
  -2   1  -6 7121.31 774.798  10
   2  -1   6 6969.22 682.540  11
   2  -1  -6 6323.74 517.983  11
   1  -2   6 6347.64 555.180  14
  -1  -1   6 6298.32 414.954  10
  -1   2   6 6360.17 659.223  12
   1   1   6 5665.07 577.728  11
  -1   2   6 6841.81 330.546  11
  -1   2  -7-0.68242 121.901   7
  -1  -1  -7 141.670 140.507   7
  -2   1  -7 93.8591 67.2506   9
   1   1   7 54.8561 143.070   9
   2  -1  -7 79.0704 138.309   8
   1  -2  -7 69.0967 154.360   8
  -2   1  -7 141.909 133.500   7
  -1   2  -7 44.4539 93.6032   8
   2  -1   7 553.718 114.687   9
  -1   2   7 77.2905 162.373   9
  -2   1  -7 442.640 296.960  10
   1   1  -7 44.0346 103.043   8
  -2   1   7 546.905 375.395   9
   1  -2   7-105.791 116.765   6
  -1  -1   7 381.984 231.247   2
  -2   1  -7 19.8000 89.9401   5
  -1  -1   7-43.3178 211.399   6
   1   1   7 53.0246 85.9186   1
  -1   2  -7 142.127 119.165   1
   1  -2   7 75.8929 81.7435   4
  -2   1   7 37.1608 248.154   5
  -1   2   7 32.4863 169.518   5
  -1  -1  -7 307.179 157.232   6
  -1   2  -7 80.2905 49.4419  18
  -2   1  -7 16.3315 81.5116  18
   1  -2   7-8.02110 136.808  17
   1   1   7 142.507 164.962  16
   1  -2  -7 22.0392 184.540  18
  -1  -1  -7-47.9196 168.768  17
  -2   1  -7 204.086 135.781  17
  -1  -1  -7 53.4212 113.977  18
   2  -1   7 153.135 197.647  16
  -2   1   7-368.963 202.031  17
  -1  -1   7 177.891 153.469  18
  -1  -1   7 223.132 189.596  17
   1  -2   7-32.8226 195.288  16
   1   1   7 111.113 127.000  11
  -1   2  -7 188.781 178.541  10
   1  -2   7-22.4269 113.879  14
   1   1  -7 29.0150 76.5786  12
   1   1  -7 82.1919 52.5316  10
   1   1   7 15.6809 84.1981  15
   2  -1   7-11.0749 166.783  11
  -1   2   7 7.64626 122.774  15
  -1   2  -7 68.9292 138.779  12
  -1   2  -7 236.224 163.135  15
   2  -1  -7 133.142 70.8838  12
  -1   2   7 150.867 62.7296  11
  -1   2  -8 20078.9 1117.72   8
  -2   1  -8 20121.7 1218.28   7
   1  -2   8 19716.7 1121.94   6
   1  -2  -8 17967.1 1351.10   8
  -2   1   8 18670.3 1684.36   9
  -2   1  -8 21291.0 954.736   9
  -1  -1  -8 18620.7 1093.96   7
   1   1  -8 17147.1 1112.32   8
   2  -1   8 18548.9 825.464   9
   1   1   8 19051.6 1195.78   9
  -1   2  -8 18930.3 1267.49   7
  -1  -1  -8 18927.9 1133.42   6
  -1   2   8 17440.2 1229.82   9
   2  -1  -8 18860.2 1241.99   8
  -1  -1   8 21210.6 1533.22   6
  -1   2   8 19541.9 1414.74   5
  -1   2   8 19146.6 1190.82   2
   1  -2   8 18244.0 938.013   4
  -2   1  -8 20221.9 1016.12   5
  -2   1   8 19968.9 1695.96   5
  -1  -1   8 19764.2 1467.07   2
   1   1   8 18506.8 1015.12   1
  -1   2  -8 18392.3 1241.73   1
   1  -2   8 20259.1 1381.13  17
  -2   1   8 19934.4 832.315  16
  -1   2  -8 19920.9 1303.61  15
   1  -2  -8 17118.9 1284.95  18
  -1  -1   8 19745.2 1261.43  17
  -1  -1  -8 18679.0 1193.87  18
   1  -2   8 18531.2 1449.68  16
  -1  -1  -8 19825.2 1235.88  17
   2  -1   8 19500.4 1547.80  16
  -1   2   8 20438.8 1126.24  16
  -1   2   8 17544.0 1082.55  15
   1   1   8 18994.2 961.531  15
  -2   1  -8 18772.3 921.621  18
  -1   2  -8 17734.5 793.104  18
   1   1   8 19355.9 1309.58  16
  -2   1   8 18111.1 1298.04  17
  -1   2  -8 21217.5 1360.05  12
   2  -1   8 18369.8 1269.27  11
   2  -1  -8 18486.8 834.073  12
   1  -2   8 18502.7 1120.61  14
  -1  -1  -8 17786.0 965.555  13
   1   1  -8 19626.7 864.752  10
   1   1  -8 19305.4 850.181  12
  -1   2   8 19633.1 760.411  11
   1   1   8 18720.6 1164.04  11
  -1   2  -8 17917.3 1221.84  10
  -2   1  -8 20818.0 1559.34  10
  -2   1  -9-53.9952 181.976   7
  -2   1  -9-78.5318 86.2049   9
   2  -1   9-40.6213 70.1347   9
   1  -2  -9 36.7797 214.042   8
  -1   2  -9 71.4875 133.697   8
   1   1  -9 86.7822 187.097   8
  -2   1  -9 156.945 289.362  10
  -1  -1  -9-30.6271 152.795   7
   2  -1  -9 85.5477 204.584   8
  -1   2   9 394.455 250.810   9
  -2   1   9-318.593 330.959   9
   1   1   9 30.9807 129.682   9
  -1   2  -9 259.136 221.683   7
   1   1   9 16.6003 115.370   1
   1  -2   9 156.884 149.854   6
  -2   1   9-80.7968 249.613   5
  -1  -1   9 375.082 251.535   2
  -2   1  -9 9.62237 82.5965   5
  -1   2   9-7.37254 167.735   5
  -1   2   9-65.5584 84.8729   2
  -1  -1   9 1074.70 390.887   6
  -1   2  -9 64.2393 149.436   1
  -1  -1  -9 168.249 176.298  17
  -1   2   9-8.76262 167.991  16
  -1   2  -9 82.4574 73.9603  18
  -2   1   9 27.9969 115.331  16
   2  -1   9 62.1914 281.878  16
   1  -2  -9 145.268 235.236  18
   1   1   9 122.437 182.327  16
  -2   1  -9-0.79468 88.5404  18
  -2   1   9 23.4238 212.688  17
   1  -2   9-34.6446 191.041  17
   1  -2   9 100.914 264.596  16
  -1  -1  -9 36.2638 155.230  18
  -1  -1   9 121.152 178.549  17
  -2   1   9 34.8534 116.138  12
  -1   2  -9-10.0973 148.699  10
   1   1   9 60.4013 129.713  11
   1  -2   9-67.6631 155.418  14
  -1  -1  -9-48.5917 91.7148  13
  -1   2  -9 88.4435 155.266  12
   1   1  -9-10.4555 74.5724  12
   2  -1   9-45.7449 163.165  11
   2  -1  -9 76.7078 55.1679  12
  -1   2   9-28.1503 113.285  15
  -1   2  -9 102.797 196.749  15
  -1   2   9 53.8331 57.7453  11
   1   1   9-12.7393 77.0611  15
   1   1  -9 99.4114 101.192  10
   1  -2 -10 2572.68 553.521   8
  -2   1 -10 2442.68 605.288  10
   1   1  10 3098.91 490.058   9
  -1   2  10 2831.56 539.984   9
  -2   1  10 1756.26 586.888   9
  -1   2 -10 3735.41 544.527   8
   1   1 -10 2959.13 494.327   8
  -1   2 -10 3126.13 570.582   7
  -2   1 -10 2850.14 481.023   7
  -1  -1 -10 2490.80 412.798   7
   2  -1  10 2738.46 317.819   9
   2  -1 -10 2246.40 460.708   8
  -2   1 -10 3285.17 383.566   6
  -2   1  10 3261.49 712.738   5
  -2   1 -10 2846.54 231.904   1
  -1  -1  10 2603.88 627.799   6
  -1   2  10 2739.25 549.674   5
  -2   1 -10 2844.27 293.428   5
  -1   2  10 3317.93 408.069   2
   2  -1 -10 2657.95 326.508   2
   1  -2  10 2595.63 451.964   6
  -1  -1  10 3089.17 627.158   2
  -1   2 -10 2897.85 533.223   1
   1   1  10 2403.59 373.152   1
   1  -2  10 3050.94 667.651  16
   1  -2 -10 2417.42 540.548  18
  -1  -1 -10 3344.49 521.417  18
   2  -1  10 3035.52 677.254  16
  -2   1  10 2556.86 540.302  17
   1   1  10 2627.16 301.997  15
  -1  -1  10 2831.20 514.679  17
   1   1  10 3170.82 570.103  16
  -1  -1 -10 2901.56 500.064  17
   1  -2  10 3295.52 599.324  17
  -2   1 -10 2655.18 340.421  18
  -1   2  10 2860.75 437.590  16
  -1   2  10 2905.41 435.795  15
  -2   1  10 2631.53 354.211  16
  -1   2 -10 2587.07 306.239  18
  -1   2 -10 2793.87 492.812  15
   1   1 -10 2774.72 283.656  12
   2  -1  10 2502.01 514.225  11
  -2   1  10 2633.11 343.643  12
   1   1 -10 2679.89 346.433  10
  -1   2  10 3555.45 328.238  11
   1   1  10 2585.35 444.141  11
  -1  -1 -10 2418.59 370.426  13
  -1   2 -10 2393.45 473.968  10
  -1   2 -10 3135.16 531.373  12
   2  -1  10 2560.93 358.938  13
   1   1  11 191.239 161.092   9
  -2   1  11 70.8800 283.981   9
  -1   2 -11 476.676 315.853   8
  -1  -1 -11 859.087 291.041   7
  -2   1 -11 177.806 332.568  10
  -1   2  11 805.549 412.119   9
   2  -1 -11 156.020 203.375   8
  -2   1 -11 18.9518 188.020   7
   1   1 -11 11.8675 214.716   8
  -1   2 -11 550.362 373.452   7
   2  -1  11-36.2410 95.8570   9
   1  -2 -11 43.1304 281.697   8
  -1   2  11 619.658 216.359   2
   1  -2  11-79.5224 167.355   6
  -1  -1  11 761.370 397.685   6
  -1   2 -11 1510.50 429.462   1
  -1   2  11 537.727 337.219   5
  -2   1 -11 80.1277 92.7061   1
  -2   1  11 77.6710 426.532   5
   1   1  11 150.782 159.641   1
   2  -1 -11 5.68408 90.1541   2
  -1  -1  11 137.485 360.395   2
  -2   1 -11 231.568 161.357   6
  -2   1 -11 77.1169 70.5743   5
  -2   1  11 552.095 230.866  16
  -1   2 -11-21.8845 90.9631  18
   1  -2 -11 1113.03 498.349  18
  -2   1 -11-12.8729 100.444  18
  -1  -1  11 117.757 220.892  17
   1  -2  11 65.1100 225.990  16
   2  -1  11 456.392 500.532  16
  -2   1  11 48.0638 278.785  17
   1   1  11 195.436 245.644  16
  -1  -1  11 86.9741 214.115  16
  -1   2  11 32.5277 194.256  15
  -1  -1 -11 1116.17 335.274  18
   1  -2  11 155.047 241.621  17
  -1   2  11-53.0746 197.207  16
   1   1 -11-4.35291 105.601  10
  -2   1  11-16.3821 110.740  12
  -1   2 -11-1.00898 194.798  10
  -1   2 -11-22.9519 169.087  12
   2  -1  11 1154.12 292.367  13
  -1   2 -11 156.431 328.742  15
   1   1 -11-33.6937 92.8501  12
  -1  -1 -11-28.2018 127.484  13
   2  -1  11-91.1680 76.6817  15
   1   1  11 50.7045 85.7537  15
   1   1  11 67.2550 176.695  11
   2  -1  11 4.35041 183.479  11
  -1   2  11 486.207 147.761  11
   2  -1 -12 604005. 16121.1   8
  -1   2 -12 606264. 16457.2   7
  -1  -1 -12 604855. 15702.9   7
   1   1 -12 596319. 15946.5   8
  -1  -1  12 574381. 16704.4   6
   1   1  12 578225. 15727.8   9
  -1   2 -12 607946. 16019.0   8
  -1   2  12 566070. 16218.9   9
   2  -1  12 557520. 15034.2   9
   1  -2  12 550573. 15742.0   6
  -2   1 -12 628790. 16000.0   7
  -2   1 -12 562009. 15427.1   6
   1  -2 -12 668857. 16784.8   8
  -2   1  12 551246. 17178.7   9
  -2   1  12 539125. 16641.7   5
  -1   2  12 552065. 16102.3   5
   2  -1 -12 572873. 14867.9   2
  -2   1 -12 648547. 14524.4   5
  -1   2  12 546224. 14752.9   2
  -2   1  12 481521. 15180.7  16
   1   1  12 607802. 14674.9  15
   2  -1  12 567206. 16956.4  16
  -1  -1 -12 633523. 15927.2  18
  -2   1 -12 571061. 15059.6  18
  -1   2  12 561997. 15529.4  16
  -2   1  12 607306. 16692.0  17
   1  -2  12 586171. 16476.5  17
   1  -2  12 590675. 16828.2  16
   2  -1  12 536967. 14604.7  15
  -1   2  12 578384. 15322.6  15
   1  -2 -12 601108. 16576.3  18
  -1  -1  12 567999. 16079.4  17
   1   1  12 553748. 16070.6  16
  -1  -1  12 561367. 15977.6  16
  -1   2 -12 567856. 15796.0  15
  -1  -1 -12 581464. 15291.7  13
  -1   2  12 517213. 14913.3  11
  -2   1  12 605973. 14879.6  12
   1   1 -12 640239. 14809.1  12
   2  -1  12 582461. 16237.9  11
  -1   2 -12 552738. 16011.2  10
   1   1  12 569965. 15695.0  11
   1   1 -12 577536. 15293.6  10
  -2   1 -12 489479. 16533.6  10
   1  -2 -13 45.0167 432.280   8
   2  -1 -13 93.4268 206.615   8
   1   1  13 217.210 249.300   9
  -1  -1 -13 23.2644 182.348   7
  -2   1 -13 640.158 571.148  10
   2  -1  13 258.220 181.703   9
  -1   2 -13 1794.45 547.259   8
  -1   2  13 904.201 598.333   9
  -2   1 -13 127.547 201.857   7
  -1   2 -13 1033.69 488.187   7
   1   1 -13 141.562 232.952   8
  -2   1  13-181.044 440.787   9
   2  -1 -13-38.8346 102.201   2
  -2   1  13-89.7782 270.971   5
   1  -2  13 160.204 222.589   6
  -1   2  13 605.291 370.570   5
   2  -1 -13 534.770 542.048   3
  -1  -1  13 225.606 365.790   6
  -2   1 -13 465.524 244.753   6
   1  -2  13 1118.29 633.839   2
   1  -2 -13 1756.44 609.457  18
  -1  -1 -13 202.180 260.365  18
  -2   1  13 1205.55 392.087  16
  -2   1  13 868.249 445.595  17
  -1   2  13 11.5885 169.489  16
   2  -1  13 516.893 668.515  16
  -1  -1  13 399.740 307.915  16
   1   1  13 204.865 435.863  16
   1  -2  13 80.2732 370.916  16
  -2   1 -13-29.9874 151.487  18
  -1  -1  13-236.514 251.636  17
  -1   2  13-16.0604 139.719  15
  -2   1  13 164.468 157.737  12
   2  -1  13 245.755 75.7682  15
  -1   2  13 241.618 158.969  11
   1   1  13 35.5038 182.271  11
   2  -1  13 468.226 516.932  11
  -1   2 -13 63.8959 212.641  10
   1   1  13 382.877 112.437  15
   1   1 -13 37.8955 165.734  10
  -1   2 -13 984.769 377.983  15
  -1  -1 -13-252.382 191.497  13
  -1   2 -14 2666.34 623.816   8
  -2   1 -14 2482.89 727.134  10
   1  -2  14 2999.52 611.566   9
  -1   2 -14 3407.02 719.193   7
   2  -1 -14 3243.95 671.097   8
   1   1 -14 2243.79 535.352   8
  -1   2  14 2065.86 547.683   9
   2  -1  14 2504.31 408.939   9
   1   1 -14 3118.52 521.688  10
  -1  -1 -14 2379.43 514.802   7
   1  -2 -14 3319.82 707.564   8
  -2   1  14 2234.20 762.170   9
  -2   1 -14 3149.17 618.233   7
   1   1  14 2190.33 503.640   9
  -2   1  14 2309.00 637.426   5
   1  -2  14 3260.32 841.563   2
   1  -2  14 2932.53 596.073   6
   2  -1 -14 2471.25 335.584   2
   1  -2 -14 3030.68 606.663   3
  -1  -1  14 3042.41 718.295   6
   2  -1 -14 4649.80 1046.87   3
  -1   2  14 2538.66 595.105   5
  -2   1 -14 2776.01 422.855  18
   2  -1  14 2507.96 239.376  15
  -2   1  14 2994.56 532.889  16
  -1  -1  14 2183.49 553.023  16
   1  -2  14 3163.96 756.753  16
   1   1  14 3358.55 674.205  16
  -1  -1  14 3177.79 686.740  17
  -1   2  14 2898.68 532.891  16
   1  -2 -14 2231.99 603.254  18
  -2   1  14 3386.07 788.152  17
   2  -1  14 2879.68 769.632  16
   1   1  14 3053.26 255.843  15
  -1  -1 -14 2589.29 521.883  18
  -1   2 -14 3013.52 548.258  15
   2  -1  14 3911.81 753.321  11
  -1   2  14 3090.54 447.520  11
  -1   2 -14 2613.14 614.074  10
  -2   1  14 3209.22 327.688  12
   1   1  14 2599.40 524.792  11
  -1  -1 -14 2710.82 470.484  13
   1  -2 -14 2398.77 557.139  13
  -1   2 -15 14.7403 267.058   7
   1  -2 -15-128.199 259.381   8
   1   1  15-74.3222 244.824   9
   2  -1  15 45.0551 162.740   9
   1  -2  15 123.808 281.565   9
  -2   1  15 203.938 368.294   9
   1   1 -15-334.868 237.208  10
   2  -1 -15 57.9098 285.581   8
   1   1 -15 548.091 344.334   8
  -1   2  15 229.468 300.274   9
  -2   1 -15 3.85707 420.298  10
  -1   2 -15 1.37745 301.053   8
  -1  -1 -15-49.3535 232.042   7
  -2   1 -15 38.7423 302.140   7
   2  -1 -15-328.048 443.873   3
   1  -2 -15-86.9559 280.216   3
   1  -2  15 72.4281 295.216   2
  -2   1  15-24.7746 261.127   5
   1  -2  15 369.614 349.705   6
  -1  -1  15 320.745 386.375   6
  -1   2  15 38.3231 212.290   5
  -2   1  15 22.5550 233.597  16
   1  -2  15 13.2433 353.350  16
   2  -1  15-30.3347 413.034  16
   1   1  15-45.4999 65.5965  15
  -1   2  15 84.1264 213.621  16
  -2   1  15 173.563 397.947  17
  -1  -1  15 174.527 279.361  17
  -1  -1  15-64.2006 283.012  16
  -1  -1 -15 139.520 257.332  18
   1   1  15 109.101 312.076  16
   1  -2 -15 307.703 405.047  18
  -2   1 -15 113.509 149.825  18
   2  -1  15-133.002 325.802  14
  -2   1  15 163.603 105.357  12
  -1  -1 -15 138.907 202.986  13
  -1   2 -15-23.5647 190.903  15
  -1   2 -15 34.2901 344.717  10
  -1   2  15-42.2042 179.793  11
   1   1  15 15.8001 205.770  11
   1  -2 -15 140.395 304.490  13
   2  -1  15 4.60176 303.486  11
   1  -2 -16 3929.55 834.404   8
  -1  -1 -16 4343.51 745.146   7
  -1   2 -16 4854.34 848.848   8
   1   1 -16 5091.33 748.042  10
  -1   2  16 4045.40 841.270   9
  -2   1  16 4165.01 1031.65   9
   1   1 -16 3874.53 753.770   8
   1  -2  16 4303.69 830.156   9
   1   1  16 4278.17 737.057   9
  -2   1 -16 4332.09 772.593   7
  -2   1 -16 3655.40 900.000  10
   2  -1  16 4133.11 593.629   9
  -1   2 -16 4822.76 899.595   7
   2  -1 -16 3696.31 789.644   8
   1  -2 -16 4390.10 817.345   7
   1  -2 -16 3643.11 704.066   3
  -2   1  16 4746.71 897.470   5
  -1   2  16 4533.93 771.702   5
   2  -1 -16 3499.24 927.952   3
   1  -2  16 3581.84 922.567   2
   1  -2  16 3434.77 714.788   6
  -1  -1  16 3671.69 857.909   6
   2  -1  16 5165.50 1083.02  16
  -1  -1  16 5926.37 990.442  17
  -2   1 -16 4146.12 576.444  18
   1  -2  16 3890.37 952.008  16
   1   1  16 4646.39 884.557  16
  -2   1  16 4839.52 724.034  16
  -2   1  16 4090.79 904.602  17
   1  -2 -16 3852.63 798.385  18
  -1  -1  16 4574.54 814.474  16
  -1  -1 -16 5067.69 804.607  18
  -1   2  16 3666.12 653.246  16
  -1   2  16 5452.46 660.963  11
   2  -1  16 3128.76 726.209  11
  -2   1  16 4381.27 356.803  12
  -1   2 -16 5124.41 712.246  15
  -1   2 -16 5061.89 880.927  10
   1   1  16 4395.06 744.093  11
   1  -2 -16 4500.30 763.494  13
  -1   2 -17-53.9316 332.732   8
   1  -2 -17 7.94436 298.748   7
  -1   2 -17 591.136 485.423   7
  -1  -1 -17 108.842 255.066   7
   1   1 -17 147.781 227.851  10
  -2   1  17-96.7495 444.482   9
   1  -2  17-207.262 353.490   9
   1   1 -17 57.6820 292.139   8
  -2   1 -17-56.8339 308.224   7
   1   1  17-362.878 302.986   9
   2  -1 -17 45.5305 343.414   8
  -2   1 -17-99.2291 487.028  10
   1  -2 -17-60.7566 347.049   8
   2  -1  17 113.342 194.166   9
  -1   2  17 363.350 411.172   9
   1  -2  17-801.913 417.095   6
   1  -2  17-69.8235 402.682   2
  -1   2  17 73.3172 247.909   5
   1  -2 -17 137.527 229.712   3
  -1  -1  17 18.2009 371.071   6
   2  -1 -17 4.80404 408.917   3
  -2   1  17 480.165 403.346   5
  -2   1  17-292.128 420.425  17
  -1   2  17 64.9397 243.564  16
   1  -2 -17 92.7081 439.434  18
  -2   1  17-93.2415 235.377  16
   1   1  17-96.4273 306.055  16
  -1  -1  17 385.044 427.838  16
  -2   1 -17-1.78896 186.692  18
  -1  -1 -17 17.5527 243.082  18
   2  -1  17 364.896 535.844  16
   1  -2  17-161.266 457.718  16
  -1  -1  17 152.512 353.348  17
   1   1  17 216.611 323.763  11
  -1   2  17-166.834 193.676  11
  -1   2 -17-160.056 387.158  10
   2  -1  17 158.052 390.503  11
  -2   1  17 135.982 77.3458  12
  -1   2 -17 218.964 217.756  15
   1  -2 -17-106.675 299.588  13
  -1  -1  18 2044.81 729.970   9
   1  -2 -18 2226.13 644.026   7
  -2   1  18 2991.08 888.906   9
  -1   2 -18 2078.38 626.104   8
   1   1  18 1649.18 529.002   9
  -1   2  18 2669.87 767.345   9
  -1  -1 -18 1725.88 534.048   7
  -1   2 -18 3365.64 877.834   7
  -2   1 -18 2237.51 629.514   7
   1   1 -18 1289.78 498.621   8
   1   1 -18 2014.60 566.630  10
   1  -2 -18 2093.10 663.731   8
   2  -1 -18 1703.94 579.308   8
  -2   1 -18 1820.08 735.734  10
   2  -1  18 2206.84 459.355   9
   1  -2  18 2057.47 607.756   9
  -1   2  18 2826.31 599.396   5
   1  -2  18 2489.39 806.175   2
  -1  -1  18 1935.98 710.074   6
  -1  -1 -18 1731.88 408.880   3
   1  -2  18 2025.89 616.091   6
   1  -2 -18 1465.02 521.853   3
  -2   1  18 2105.96 650.301   5
   2  -1 -18 1779.77 733.040   3
  -1  -1  18 1494.89 588.845   2
  -1   2  18 3198.47 698.623  16
  -1  -1 -18 2752.27 641.611  18
  -1  -1  18 2306.88 674.915  16
   1  -2 -18 2351.91 728.029  18
  -1  -1  18 3728.47 870.511  17
  -2   1 -18 1821.33 410.513  18
   1   1  18 1978.96 677.262  16
   2  -1  18 1683.18 676.039  16
  -2   1  18 1350.72 477.189  16
   1  -2  18 2342.03 796.787  16
  -2   1  18 427.599 441.818  17
  -2   1  18 2135.35 221.589  12
   1   1  18 2535.13 645.956  11
  -1   2 -18 2451.43 724.716  10
   1  -2 -18 1880.44 592.255  13
   2  -1  18 2056.07 679.801  11
  -1   2  18 2008.82 481.884  11
  -1   2 -18 2151.95 480.382  15
  -1   2 -19-52.6992 434.948   7
  -1   2 -19 183.172 315.328   8
   1   1 -19-35.7770 295.538   8
  -1  -1 -19 14.3343 356.718   7
  -1  -1  19 237.767 488.726   9
   2  -1 -19-160.321 342.167   8
   1  -2 -19 42.3073 355.563   7
   1  -2  19-147.052 359.991   9
   1  -2  19 251.537 421.745   6
   2  -1  19-86.8404 281.899   9
   1   1 -19-96.6360 314.569  10
   1   1  19-36.0637 304.723   9
  -2   1 -19-34.4588 448.444  10
  -2   1 -19 119.609 420.999   7
  -2   1  19-10.1042 441.824   9
   1  -2 -19-11.6842 335.926   8
  -1   2  19 2118.96 770.313   9
   1  -2  19 75.8923 374.996   2
  -1   2  19 64.1539 230.700   5
   1  -2 -19 1.57720 269.530   3
  -1  -1  19-182.891 426.552   2
  -1  -1 -19 41.2012 203.991   3
  -2   1  19 115.464 256.930   5
   2  -1 -19 229.172 445.273   3
  -1  -1  19 296.983 520.475   6
  -2   1  19 228.843 424.043  17
  -1  -1  19 321.596 477.334  17
   2  -1  19-45.9113 486.375  16
  -1  -1 -19-160.614 410.969  18
  -2   1  19-34.1492 282.770  16
   1  -2  19 66.4937 487.266  16
   1  -2 -19 49.3271 386.976  18
  -1   2  19 120.995 301.341  16
  -1  -1  19 127.477 407.844  16
  -2   1 -19 202.168 258.176  18
   1   1  19-162.979 512.296  16
  -1   2 -19 130.375 402.504  10
   2  -1  19-10.0990 433.575  11
   1  -2 -19 793.963 522.221  13
  -1   2  19 56.3733 313.583  11
  -1  -1 -19-45.0961 251.459  13
  -1   2 -19-52.0242 213.446  15
   1   1  19 380.754 309.597  11
  -1  -1 -20 33250.6 2411.53   7
  -1  -1  20 31928.5 2737.32   9
   1  -2  20 31046.2 2332.89   6
  -1  -1  20 35005.6 2792.78   6
   1  -2 -20 30650.2 2408.44   7
   1  -2 -20 30643.3 2495.82   8
  -1   2 -20 31538.1 2439.56   8
  -2   1 -20 34484.2 2599.01   7
  -2   1  20 34228.7 2965.66   9
  -1   2  20 27097.9 2495.55   9
   1   1  20 29583.8 2268.37   9
   1  -2  20 32452.1 2430.41   9
   2  -1 -20 26728.8 2322.14   8
   1   1 -20 30065.2 2345.41   8
   2  -1  20 30695.6 2065.41   9
  -1   2 -20 29875.4 2520.38   7
   2  -1 -20 33617.0 2883.54   3
   1  -2  20 35318.0 2800.35   2
  -1   2  20 34445.2 2249.56   5
  -2   1  20 34247.8 2480.77   5
   1  -2 -20 29309.7 2250.24   3
  -1  -1  20 29781.8 2515.73   2
   2  -1  20 36172.2 3001.06  16
  -2   1  20 36596.9 2373.25  16
  -1  -1  20 34293.3 2726.56  17
   1  -2 -20 28128.9 2539.02  18
  -1  -1  20 26944.3 2330.69  16
  -1  -1 -20 27464.0 2200.99  18
  -1   2  20 37102.4 2479.19  16
   1  -2  20 32134.0 2772.57  16
   1   1  20 31834.0 2620.98  16
  -2   1 -20 30496.3 1967.94  18
  -1   2 -20 32831.8 1930.18  15
   1   1 -20 36981.1 2433.25  10
  -1   2 -20 36252.8 2827.45  10
  -1   2  20 30991.6 2022.92  11
   1  -2 -20 28537.3 2245.24  13
  -2   1 -20 33431.0 2814.95  10
   2  -1  20 33797.5 2686.87  11
   1   1  20 31033.0 2285.47  11
   1  -2 -21 36.7596 346.281   7
   1  -2 -21-56.9362 364.587   8
  -1  -1  21 73.4601 516.100   9
   1   1 -21-30.0082 390.214   8
  -2   1  21 457.029 604.880   9
  -1   2 -21 23.4950 336.829   8
   1  -2  21 317.704 431.056   6
   2  -1 -21-42.9648 395.575   8
  -1   2  21-46.7189 447.402   9
   2  -1  21-1.41650 289.876   9
  -1  -1 -21 309.340 396.413   7
  -2   1 -21 664.122 670.092  10
  -1  -1  21 574.083 391.296   6
   1   1  21-221.225 395.529   9
   1   1 -21-52.5708 319.730  10
   1  -2  21-546.130 418.164   9
  -2   1 -21-158.089 468.378   7
  -1   2 -21-638.937 511.740   7
   1  -2 -21 278.590 356.301   3
  -2   1  21 171.309 293.567   5
   1  -2  21 251.464 491.389   2
  -1   2  21 11.6001 309.602   5
  -1  -1  21 233.166 455.349   2
  -1  -1  21-180.783 296.294   5
   2  -1 -21 2.51682 476.975   3
  -2   1 -21 61.5151 257.494  18
   1   1  21-162.784 502.545  16
   1  -2 -21 260.009 468.437  18
  -1  -1  21-141.881 370.982  16
  -1  -1  21 33.6734 498.378  17
  -2   1  21 109.708 395.567  16
   1  -2  21 168.735 425.091  16
  -1  -1 -21-796.406 489.849  18
   2  -1  21 634.847 636.732  16
  -1   2  21 349.601 491.662  16
   2  -1  21 45.1085 521.840  11
  -1   2 -21 451.754 521.063  10
   1   1  21-44.9485 341.110  11
  -1   2 -21 195.613 270.959  15
  -1   2  21 251.156 283.077  11
   1  -2 -21 339.112 424.736  13
   1  -2  22 8058.71 1241.42   9
  -1   2 -22 7740.05 1270.89   8
   2  -1  22 7987.95 1110.73   9
  -2   1  22 10133.3 1668.54   9
  -1  -1 -22 6642.40 1142.97   7
   1  -2 -22 7889.85 1250.19   7
  -1   2  22 7863.06 1359.97   9
  -1   2 -22 7743.50 1295.93   7
   2  -1 -22 7059.96 1220.41   8
  -2   1 -22 7552.82 1316.26   7
   1  -2  22 9338.83 1285.83   6
   1   1 -22 8186.81 1204.55  10
  -1  -1  22 7160.77 1337.22   6
   1  -2 -22 6896.58 1246.48   8
   1   1  22 7057.40 1136.66   9
   1   1 -22 7272.11 1192.69   8
  -1  -1  22 8295.05 1438.48   9
  -2   1 -22 8235.89 1453.16  10
   1  -2  22 8628.19 1410.23   2
  -1   2  22 9466.61 1166.12   5
  -2   1  22 8756.50 1228.92   5
   2  -1 -22 8484.45 1483.16   3
   1  -2 -22 7938.88 1205.04   3
  -1  -1  22 9800.42 1432.79   2
  -1  -1  22 8438.40 1183.34   5
  -1   2 -22 9027.46 971.641  15
  -1   2  22 6911.18 1155.17  16
   1   1  22 6854.60 1292.14  16
  -1  -1  22 7033.91 1323.45  17
   2  -1  22 8153.32 1501.89  16
   1  -2  22 7102.43 1368.22  16
  -2   1  22 10077.0 1281.35  16
  -2   1 -22 7070.99 989.718  18
   1  -2 -22 9413.16 1503.72  18
  -1  -1  22 7774.40 1256.45  16
  -1  -1 -22 5186.72 988.972  18
  -1   2  22 8260.21 1083.74  11
   2  -1  22 7923.20 1374.19  11
  -1   2 -22 10673.8 1575.72  10
   1   1  22 7377.02 1203.83  11
  -1   2  23 1208.32 839.164   9
  -1   2 -23 711.575 672.307   8
   1  -2  23-30.1379 397.643   9
  -1  -1  23-281.998 526.864   9
  -2   1  23-806.047 669.495   9
   1   1 -23 582.289 489.848  10
  -1   2 -23 1251.92 1023.27  10
  -1   2 -23 313.099 677.233   7
  -2   1 -23 1427.41 913.386   7
   1  -2 -23 704.182 635.297   7
   2  -1 -23 612.630 793.380   8
   1   1  23 314.043 630.612   9
  -1  -1  23 608.990 724.026   6
  -2   1 -23 1081.01 866.974  10
   2  -1  23 68.0219 368.047   9
  -1  -1 -23 1525.50 883.847   7
   1   1 -23 350.343 561.349   8
   1  -2 -23 569.881 660.090   8
   1  -2 -23 169.991 328.574   3
  -1  -1  23 541.874 451.591   5
  -1  -1  23 325.997 421.109   2
   1  -2  23 270.056 525.858   2
  -2   1  23-14.8107 308.127   5
  -1   2  23 325.120 359.716   5
   2  -1  23 760.795 745.387  16
   1   1  23 615.517 753.634  16
  -1  -1 -23 698.554 597.706  18
  -2   1  23-223.004 365.362  16
  -1  -1  23 323.540 537.820  17
  -1   2  23 461.416 643.672  16
  -1  -1  23 4.39511 446.603  16
  -2   1 -23 89.2294 330.632  18
   1  -2  23-111.427 505.073  16
   1  -2 -23 1360.82 868.687  18
   1   1  23 1113.87 645.323  11
   2  -1  23 589.925 724.977  11
  -1   2 -23 18.9403 220.092  15
  -1   2  23 135.688 311.500  11
  -1   2 -24 249742. 9385.53   7
  -2   1 -24 217235. 9118.79   7
   1  -2 -24 243126. 9197.38   8
  -1   2 -24 254032. 9183.46   8
  -1  -1  24 225153. 9186.46   6
  -1  -1 -24 211881. 8747.06   7
  -2   1  24 271454. 10244.2   9
   2  -1 -24 218485. 8854.26   8
   1  -2 -24 240256. 8990.75   7
   1  -2  24 254695. 8961.72   9
   1   1 -24 232527. 8776.05   8
   1   1  24 211895. 8638.44   9
   2  -1  24 217538. 8151.37   9
  -1   2  24 233230. 9455.17   9
  -1  -1  24 243136. 9660.33   9
  -1  -1  24 235985. 8238.29   5
  -1  -1  24 234433. 8977.34   2
   1  -2  24 244202. 9210.60   2
  -1   2  24 232544. 7928.55   5
  -2   1  24 248953. 8644.13   5
   1  -2 -24 225552. 8626.56   3
  -2   1 -24 213620. 7928.37  18
   1   1  24 216947. 9185.85  16
  -1  -1 -24 209821. 8563.33  18
   1  -2  24 252160. 9786.76  16
  -1   2 -24 256360. 7510.32  15
   2  -1  24 250161. 9900.30  16
   1  -2 -24 235919. 9420.89  18
  -1   2  24 217062. 8700.49  16
  -2   1  24 238849. 8582.30  16
  -1  -1  24 239243. 9386.10  17
  -1  -1  24 227067. 8919.54  16
   1   1  24 210625. 8606.39  11
  -2   1 -24 248730. 9752.81  10
   2  -1  24 244795. 9497.98  11
  -1   2  24 215239. 8072.48  11
   1   1 -24 268928. 8965.88  10
  -1   2 -24 260365. 9799.47  10
   1  -2  25 951.288 595.525   9
   1  -2 -25 554.804 487.844   7
  -2   1  25 344.881 632.386   9
  -1  -1 -25 714.474 624.377   7
   1   1 -25 564.499 478.010  10
   1   1 -25 100.721 619.969   8
   1   1  25 1387.62 671.848   9
  -1   2 -25 2825.68 1075.41  10
  -2   1 -25-77.8246 689.007  10
  -1   2 -25 101.463 536.993   7
  -1   2 -25-74.3393 491.443   8
   2  -1  25 72.4876 409.352   9
  -2   1 -25 1336.47 904.998   7
   2  -1 -25 443.558 564.247   8
  -1  -1  25 1575.12 868.635   9
  -1   2  25 827.014 802.257   9
   1  -2 -25 331.178 544.453   8
  -1  -1  25-83.2409 308.132   5
  -2   1  25 501.822 426.741   5
   1  -2 -25-128.025 477.685   3
   1  -2  25 382.029 345.242   2
  -1  -1  25 570.424 603.898   2
  -1   2  25-116.465 249.944   5
  -1  -1 -25 233.506 318.630   3
  -1  -1  25 408.889 488.763  16
  -2   1  25 989.292 672.889  16
   1   1  25 1172.18 829.598  16
   2  -1  25 335.809 562.044  16
  -1  -1 -25 751.675 511.067  18
  -2   1 -25 467.769 523.413  18
   1  -2  25 760.498 726.165  16
  -1   2 -25 787.217 496.375  18
   1  -2 -25 1102.95 792.435  18
  -1   2  25 1603.42 844.617  16
   2  -1  25 688.319 785.059  11
  -1   2 -25 754.951 375.156  15
   1   1  25 3380.58 1125.18  11
  -1   2  25 659.685 465.126  11
  -1   2 -26 7810.96 1395.10   7
  -2   1  26 6949.45 1522.82   9
  -1  -1  26 7037.21 1473.30   9
   1   1 -26 6357.45 1226.87   8
  -1   2 -26 8110.76 1517.86  10
  -2   1 -26 5981.27 1333.63   7
  -1  -1 -26 5676.79 1201.15   7
   1  -2 -26 7092.27 1351.10   8
  -2   1 -26 6122.59 1327.87  10
   1   1  26 4727.83 1141.34   9
  -1   2 -26 7571.55 1360.76   8
   2  -1 -26 5170.38 1165.68   8
   1  -2  26 7392.07 1274.89   9
   2  -1  26 5315.99 1044.34   9
  -1   2  26 6226.33 1375.57   9
   1  -2 -26 7061.84 1291.24   7
   1   1 -26 9523.35 1398.51  10
  -1  -1 -26 6380.68 946.676   3
  -1   2  26 5685.93 891.566   5
  -2   1  26 6001.30 1036.63   5
   1  -2  26 8183.93 1397.60   2
   1  -2 -26 6807.88 1220.14   3
  -1  -1  26 5761.41 1149.31   2
  -1  -1  26 7566.73 1079.28   5
   2  -1  26 4692.35 1207.45  16
   1  -2  26 6145.91 1346.05  16
  -2   1  26 7922.27 1260.42  16
   1   1  26 6480.61 1359.48  16
  -1  -1 -26 5482.92 1158.02  18
  -1   2  26 8130.74 1467.16  16
  -2   1 -26 5410.48 957.181  18
   1  -2 -26 7271.83 1381.65  18
  -1  -1  26 7358.48 1323.96  16
  -1   2 -26 6025.41 987.350  18
   2  -1  26 8250.57 1498.83  11
  -1   2  26 6777.93 1102.67  11
   1   1  26 6852.79 1295.32  11
   2  -1 -27 141.801 452.670   8
  -2   1 -27-368.755 601.372   7
  -2   1 -27 456.672 610.349  10
   1   1 -27-873.121 562.026   8
   2  -1  27-27.9400 374.639   9
   1  -2 -27-28.8544 519.664   8
   1   1 -27-21.8009 355.383  10
  -1   2 -27-140.490 574.357  10
  -1   2 -27 191.488 495.122   8
   1  -2 -27 54.2612 491.610   7
  -1   2 -27 483.394 530.145   7
   1  -2  27-123.471 531.516   9
  -2   1  27-195.706 509.781   9
  -1  -1 -27 10.8391 411.001   7
   1   1  27-171.297 442.316   9
  -1  -1  27-111.593 565.385   9
  -1   2  27-544.134 644.282   9
  -2   1  27 272.229 358.161   5
  -1  -1 -27 341.263 336.409   3
   1  -2  27 396.698 481.811   2
   1  -2 -27 123.702 416.067   3
  -1  -1  27-212.634 547.665   2
  -1   2  27 236.448 281.239   5
  -1  -1  27 261.893 317.880   5
  -1   2 -27 31.5336 317.440  18
  -1  -1  27 137.639 582.991  16
   2  -1  27-1560.35 834.546  16
   1   1  27-100.683 497.386  16
  -1   2  27 702.863 554.005  16
  -1  -1 -27 2.47309 422.170  18
   1  -2  27-1067.18 712.602  16
  -2   1 -27 90.2161 378.471  18
   1  -2 -27 14.2700 443.162  18
  -2   1  27 227.226 432.227  16
  -1   2  27 108.805 338.331  11
   1   1  27 1040.28 688.549  11
   2  -1  27-903.650 665.052  11
   1   1  28 793.325 642.382   9
  -1   2 -28-5.56613 572.565   7
  -1   2 -28 279.957 539.001   8
  -1  -1 -28 1052.97 720.619   7
  -2   1 -28 122.267 548.115   7
  -1   2  28 506.763 516.647   9
   2  -1  28 768.711 633.805   9
   1  -2  28 741.343 564.160   9
   1   1 -28-72.6326 438.429   8
  -1  -1  28-126.631 592.719   9
  -2   1 -28 1906.16 877.362  10
   1  -2 -28 242.919 449.461   7
   2  -1 -28 1140.96 786.778   8
   1  -2 -28 715.539 690.370   8
  -2   1  28 786.290 618.316   9
   1   1 -28 89.8113 432.206  10
   1  -2 -28 965.974 655.657   3
  -2   1  28 354.313 459.852   5
  -1  -1  28-48.7179 410.306   2
   1  -2  28 1564.95 705.387   2
   1  -2  28 863.019 699.485  16
  -1  -1  28 1059.24 677.581  16
   1  -2 -28 726.454 606.721  18
  -2   1  28 614.622 548.347  16
  -1   2  28 628.855 638.702  16
  -1  -1 -28-415.232 495.440  18
  -2   1 -28 1.96884 398.538  18
   2  -1  28 191.941 624.094  16
   1   1  28 329.985 600.349  16
  -1   2 -28 184.508 374.695  18
  -1   2 -28 595.675 685.867  10
  -1   2  28 433.356 401.384  11
   2  -1  28 107.687 492.835  11
   1   1  28 18.6738 512.834  11
   1   1  29-1012.39 675.065   9
  -1   2  29-1466.81 844.296   9
   1  -2  29-394.007 477.240   9
  -1  -1  29 243.426 646.583   9
  -2   1 -29-284.228 558.131   7
  -1   2 -29 365.722 514.664   8
   2  -1 -29-293.194 549.927   8
   1  -2 -29 72.7800 610.819   8
   1   1 -29 147.658 429.616  10
   1   1 -29-62.3833 577.550   8
  -1  -1 -29-860.873 675.739   7
  -1   2 -29-891.448 634.817   7
   2  -1  29-127.914 445.369   9
  -2   1 -29 23.0253 614.836  10
  -2   1  29 139.238 541.768   9
   1  -2 -29 166.877 447.087   7
   1  -2 -29 263.252 606.453   3
  -2   1  29 200.125 408.747   5
   1  -2  29-745.628 562.783   2
  -1  -1  29-141.405 411.826   2
  -1   2  29-194.517 477.185  16
  -1   2 -29-15.8114 417.594  18
  -2   1  29-1327.68 645.436  16
   1  -2  29 38.0110 634.316  16
   1   1  29 572.733 617.310  16
  -1  -1 -29-125.998 493.072  18
   2  -1  29-87.0705 606.513  16
  -2   1 -29 106.762 366.470  18
  -1  -1  29 7.95363 490.623  16
   1  -2 -29-351.308 497.863  18
  -1   2  29-42.4835 322.563  11
   1   1  29-840.195 637.187  11
  -1   2 -29 290.060 585.944  10
   2  -1  29-1052.01 693.330  11
   1   1 -30 750.497 510.543   8
  -1   2 -30 740.473 560.768   8
  -1   2  30 400.341 610.272   9
  -1   2 -30 407.184 551.587   7
   2  -1  30 753.811 464.742   9
  -2   1  30 387.032 590.876   9
   1   1  30 1073.92 784.941   9
  -2   1 -30 16.9682 645.305   7
  -2   1 -30 745.889 540.416  10
   1  -2 -30-280.327 691.923   8
   1  -2 -30 597.742 572.516   7
   2  -1 -30-243.498 680.479   8
  -1  -1 -30 578.142 570.654   7
   1  -2  30 478.415 440.107   9
   1   1 -30 1246.90 633.643  10
  -1  -1  30 953.001 614.726   9
   1  -2 -30-549.839 543.410   3
   1  -2  30-193.549 615.715   2
   1  -2  30 529.980 669.420  16
  -1  -1 -30 375.037 417.987  18
   1   1  30 1199.23 784.859  16
  -2   1  30 113.841 562.212  16
  -2   1 -30 635.310 497.915  18
  -1   2 -30 958.227 470.432  18
   1  -2 -30 928.498 612.405  18
  -1   2  30 62.6167 614.167  16
   2  -1  30 172.975 532.095  16
  -1  -1  30 493.380 502.965  16
   1   1  30 468.626 581.327  11
  -1   2 -30 136.737 648.844  10
   1  -2  30 677.208 743.214  11
  -1   2  30-174.744 558.301  11
   2  -1  30 1680.69 842.212  11
  -2   1  31 326.663 617.971   9
  -1  -1  31 247.234 645.814   9
   1   1  31-227.027 519.097   9
  -1   2 -31-1041.31 701.023   7
   2  -1 -31 320.290 626.771   8
  -2   1 -31 421.799 630.726   7
   1   1 -31 503.829 562.256  10
   1  -2 -31-167.021 698.151   8
  -1   2 -31-56.3031 589.732   8
   1  -2  31 1053.59 806.031   9
  -2   1 -31 404.861 608.212  10
   2  -1  31 34.9469 467.906   9
   1   1 -31-669.435 546.523   8
  -1  -1 -31-158.468 736.760   7
  -1   2  31 551.771 716.865   9
   1  -2 -31 706.265 699.762   7
   1  -2  31 417.747 487.028   2
   1  -2 -31-1485.74 745.147   3
  -2   1 -31 235.921 450.613  18
   1  -2  31 343.500 522.375  16
   1  -2 -31-3.14504 450.610  18
  -2   1  31-801.728 595.311  16
   2  -1  31 416.226 563.342  16
  -1  -1  31 19.5930 601.264  16
  -1   2  31 368.569 500.565  16
   1   1  31 24.6333 492.983  16
  -1  -1 -31-114.823 431.290  18
   1   1  31-353.934 543.015  11
  -1   2  31-183.815 517.296  11
   1  -2  31 498.498 525.173  11
  -1   2 -31 378.907 767.590  10
   2  -1  31 320.241 550.223  11
  -1   2 -32 26342.6 2711.95   8
  -1   2 -32 24754.8 2745.53   7
   1   1  32 21304.7 2528.91   9
   2  -1 -32 20905.0 2460.69   8
  -2   1  32 32313.3 3311.13   9
  -1  -1 -32 18195.4 2481.31   7
  -1  -1  32 26049.3 2931.07   9
  -1   2  32 26142.0 3019.56   9
  -2   1 -32 23346.8 2885.74   7
   1  -2 -32 23330.1 2628.34   8
   1  -2  32 25118.4 2514.95   9
   1   1 -32 24201.4 2534.81   8
   1   1 -32 24531.8 2640.52   7
   1  -2 -32 21780.3 2517.80   7
   2  -1  32 22516.8 2328.76   9
   1  -2 -32 23896.8 2545.12   3
   1  -2  32 22916.8 2432.52   2
  -2   1  32 26890.6 2609.26  16
   2  -1  32 25079.5 2968.06  16
  -1  -1  32 22375.2 2494.99  16
   1   1  32 24532.5 2926.42  16
  -1   2  32 26765.9 2886.55  16
  -1  -1 -32 23503.7 2607.49  18
   1  -2  32 30336.5 3141.07  16
   1  -2 -32 28016.5 2928.91  18
  -2   1 -32 20466.9 2154.69  18
   2  -1  32 23065.0 2759.45  11
  -1   2 -32 29399.7 2992.19  10
   1  -2  32 26268.3 2832.21  11
   1   1 -32 31710.4 2754.30  10
  -2   1 -32 27141.2 3041.55  10
   1   1  32 23570.3 2604.94  11
  -1   2  32 24217.3 2375.98  11
   1   1  33 308.238 823.315   9
   1  -2 -33 688.574 673.737   8
  -1  -1  33 612.153 953.815   9
  -1   2 -33 25.6517 490.846   7
  -2   1  33-291.556 745.439   9
   2  -1 -33-224.281 534.729   8
   1   1 -33 651.271 740.672   7
  -2   1 -33 774.183 909.068   7
  -1   2 -33 340.038 712.524   8
   2  -1 -33-1058.83 774.165   7
   1   1 -33 47.6205 583.120   8
   1  -2  33 243.831 487.761   9
   1  -2 -33 12.1157 638.494   7
  -1  -1 -33 482.840 807.879   7
  -2   1 -33 733.025 886.850  10
   1   1 -33-194.621 467.807  10
  -1   2  33 255.331 575.004   9
   2  -1  33 848.704 682.591   9
   1  -2 -33 532.301 700.187   3
   1  -2  33 24.7687 495.849   2
   1  -2  33 749.209 731.608  16
   1  -2 -33 561.346 674.450  18
   2  -1  33 540.777 692.663  16
  -1  -1  33 856.837 847.532  16
  -1  -1 -33 593.031 635.907  18
  -2   1  33-807.922 585.131  16
   1   1  33 225.144 654.902  16
  -1   2  33 741.394 661.466  16
   2  -1  33 137.832 636.163  11
   1   1  33 256.074 561.931  11
  -2   1  33 613.975 646.766  11
   1  -2  33 811.697 699.884  11
  -1   2  33-344.840 467.680  11
  -1   2 -33 399.045 671.754  10
   1   1  34 10334.2 1834.47   9
  -2   1 -34 11682.0 2144.01   7
  -1   2 -34 9185.77 1646.50   8
  -2   1 -34 11316.5 2104.97  10
  -1  -1  34 13776.3 2184.84   9
   2  -1  34 11655.5 1705.62   9
   1  -2 -34 13734.3 2090.08   8
   1   1 -34 11927.3 1852.29   8
   2  -1 -34 10946.3 1852.01   7
  -1  -1 -34 11646.0 2022.92   7
   1   1 -34 14023.1 1874.87  10
  -2   1  34 11534.7 2084.25   9
   1   1 -34 11888.2 1925.54   7
  -1   2 -34 17091.5 2291.18   7
  -1   2  34 11908.2 2065.97   9
   1  -2 -34 12623.7 1951.78   7
   1  -2  34 10743.4 1682.09   9
   2  -1 -34 11990.6 1945.43   8
   1  -2 -34 11374.1 1799.80   3
   1  -2  34 11680.3 1775.12   2
  -1   2  34 9810.37 1787.92  16
   2  -1  34 10781.8 2030.52  16
  -1  -1  34 10660.1 1779.22  16
  -1  -1 -34 8717.98 1635.23  18
   1  -2 -34 10516.4 1823.77  18
   1  -2  34 12165.2 2057.80  16
   1   1  34 10584.0 1968.52  16
   2  -1  34 12773.4 2077.41  11
   1   1  34 8970.58 1740.75  11
   1  -2  34 10600.1 1908.64  11
  -1   2 -34 13315.9 2053.55  10
  -2   1  34 17762.7 2125.49  11
   2  -1  35 327.928 581.376   9
  -1   2 -35 870.617 746.651   8
  -2   1 -35 1257.87 999.296   7
  -1   2 -35 700.347 783.330   7
  -1   2  35 200.282 613.958   9
   1   1 -35 525.373 669.021   7
   1   1 -35 268.605 607.839   8
   1   1 -35 2.62399 512.761  10
  -1  -1 -35 1146.38 799.521   7
   2  -1 -35 530.432 816.927   8
   1  -2  35 555.283 623.225   9
  -2   1 -35 401.958 871.162  10
   1  -2 -35 266.236 606.692   8
  -1  -1  35-483.196 591.516   9
   1   1  35 465.217 847.025   9
   1  -2 -35 300.104 747.651   7
  -2   1  35 1502.69 946.121   9
   2  -1 -35 863.094 882.131   7
  -1   2  35 283.192 710.849  16
   2  -1 -35 50.6769 518.224  18
  -1  -1  35 1806.40 849.981  16
   1  -2  35 307.854 757.847  16
   2  -1  35-51.4066 806.885  16
   1   1  35 1273.84 1017.43  16
  -1  -1 -35-1315.25 739.048  18
   1  -2 -35-430.534 749.202  18
   1  -2  35-806.368 768.887  11
   1   1  35 1154.69 758.753  11
  -1   2 -35 575.308 776.708  10
   2  -1  35 829.058 839.873  11
  -2   1  35 1052.03 733.383  11
   1  -2 -36 61945.1 4658.70   8
   1  -2 -36 58597.4 4438.18   7
  -2   1 -36 58230.0 4823.18   7
   1   1  36 56629.6 4439.12   9
  -1   2  36 55644.3 4649.11   9
  -1   2 -36 53979.8 4382.54   7
   2  -1 -36 59683.1 4436.78   8
   1  -2  36 56496.4 4020.40   9
   1   1 -36 59174.7 4306.03   8
  -1   2 -36 56295.3 4278.15   8
  -2   1  36 60387.3 4830.61   9
   1   1 -36 54328.3 4256.15   7
  -1  -1 -36 49274.1 4369.18   7
   2  -1 -36 61240.8 4495.52   7
  -1  -1  36 60504.2 4649.43   9
   2  -1  36 59531.9 4899.73  16
  -1   2  36 57577.2 4552.91  16
   1  -2  36 55914.8 4587.96  16
   1   1  36 55818.8 4730.85  16
   2  -1 -36 54297.2 4378.36  18
  -1  -1  36 58649.0 4324.78  16
  -1  -1 -36 50407.1 4133.89  18
   1  -2 -36 54525.5 4404.32  18
  -1   2 -36 68461.6 4774.72  10
  -2   1  36 57647.1 4118.56  11
   2  -1  36 55266.7 4507.36  11
   1  -2  36 58842.9 4527.54  11
  -2   1 -36 67535.2 5115.40  10
   1   1  36 54275.5 4354.21  11
   1   1 -37 278.576 632.215   7
   1  -2 -37-918.985 714.527   8
  -1  -1 -37-234.365 577.557   7
   2  -1 -37 2266.26 1129.17   7
  -1   2 -37 39.1911 662.059   7
  -2   1 -37 885.819 1027.60  10
  -1   2 -37-468.472 630.980   8
   1  -2  37 750.783 517.848   9
  -2   1 -37 656.261 743.516   7
   2  -1 -37 1890.82 1003.72   8
  -2   1  37 166.388 832.840   9
   1  -2 -37 585.707 761.846   7
   1   1 -37 428.660 719.880   8
   1   1  37 1484.01 811.209   9
  -1  -1  37 904.778 877.342   9
  -1   2  37 67.2680 641.620   9
   2  -1 -37-135.320 582.844  18
   1  -2  37 1646.14 1156.17  16
   1  -2 -37 96.1386 811.817  18
  -1  -1  37 1593.70 933.777  16
  -1  -1 -37 16.6264 534.449  18
   1   1  37-91.2242 781.830  16
   2  -1  37-8.30425 748.062  16
  -1   2  37-924.844 737.919  16
  -1   2 -37 809.477 715.536  10
   2  -1  37 826.541 843.059  11
   1  -2  37 195.902 643.949  11
   1   1  37 547.810 684.374  11
  -1  -1  38 12406.2 2142.32   9
  -1   2  38 8243.25 1770.10   9
   1   1  38 8614.23 1767.83   9
   2  -1 -38 9777.49 1821.57   8
  -1  -1 -38 8395.68 1826.93   7
   1  -2 -38 8961.31 1784.92   8
  -2   1 -38 9646.67 1975.86   7
   1  -2 -38 7587.92 1593.50   7
   1   1 -38 9814.74 1792.07   8
  -1   2 -38 6169.37 1507.48   7
  -1   2 -38 6754.02 1577.99   8
   2  -1 -38 10128.8 1847.68   7
   1   1 -38 9248.33 1780.33   7
  -2   1 -38 10246.3 2080.35  10
  -2   1  38 8754.78 1857.43   9
   1  -2  38 9689.60 1948.42  16
   1  -2 -38 6034.21 1576.35  18
  -1   2  38 7501.73 1672.74  16
  -1  -1 -38 8368.93 1678.23  18
   1   1  38 7896.09 1959.21  16
   2  -1 -38 8978.56 1758.49  18
   1   1 -38 8175.70 1484.80  18
  -1  -1  38 7872.95 1632.47  16
   2  -1  38 8175.29 1896.33  16
  -1   2 -38 9612.22 1878.84  10
   1   1  38 9901.38 1893.25  11
   2  -1  38 8784.99 2000.61  11
   1  -2  38 9183.73 1814.18  11
  -2   1  39-1024.02 885.656   9
  -2   1 -39-208.562 762.780  10
   1  -2 -39 159.545 593.553   7
   1   1 -39 693.462 770.213   7
   1  -2 -39 592.820 719.974   8
  -1  -1 -39-647.290 738.299   7
   2  -1 -39 1318.92 891.338   8
   2  -1 -39 998.662 824.688   7
   1   1 -39 265.814 676.696   8
  -2   1 -39-137.370 686.479   7
   1   1  39 458.038 593.662   9
  -1   2 -39-86.0627 682.112   7
  -1  -1  39 2361.69 1019.03   9
  -1   2  39 1221.24 1047.99   9
  -1  -1 -39 48.1246 696.368  18
   1  -2 -39 464.416 727.636  18
   1   1  39-155.575 871.042  16
   2  -1 -39 103.271 855.749  18
   1   1 -39-1519.10 830.949  18
   1  -2  39 139.667 1012.16  16
   2  -1  39 364.874 892.520  16
  -1  -1  39-280.070 690.993  16
   2  -1  39 641.017 877.380  11
  -1  -1  39-559.322 760.512  11
  -1   2 -39-107.583 730.085  10
   1   1  39-300.547 736.900  11
   1  -2  39 321.137 664.353  11
   1   1 -40 1580.30 901.239   7
   2  -1 -40 1518.93 947.206   8
   1  -2 -40-1099.57 872.583   8
  -1  -1  40 1434.44 860.058   9
  -2   1 -40 143.964 690.342  10
  -1  -1 -40 1242.91 787.736   7
   2  -1 -40 1380.57 988.916   7
  -1   2  40 1682.24 1113.02   9
  -2   1  40 2213.31 1054.50   9
  -2   1 -40 179.097 770.649   7
   1   1 -40 2096.08 936.749   8
   1   1  40 1045.83 875.998   9
  -1   2 -40 1428.47 893.284   7
   1  -2 -40 569.868 618.561   7
   2  -1 -40 591.322 833.193  18
  -1  -1  40 811.312 727.362  16
   1  -2 -40 453.198 662.742  18
   2  -1  40 169.301 738.330  16
   1   1  40 2372.50 1154.12  16
   1  -2  40 1202.60 870.742  16
  -1  -1 -40 822.485 830.750  18
   2  -1  40-145.299 576.175  11
  -1   2 -40 1625.02 1159.36  10
   1  -2  40 1120.85 574.511  11
   1   1  40 1164.05 1003.73  11
  -1  -1  40-35.9696 692.400  11
  -1   2  41 1434.12 935.045   9
  -2   1 -41 270.733 925.884   7
  -1   2 -41-11.7459 393.784   7
  -2   1 -41-244.524 669.694  10
  -1  -1  41 623.644 774.938   9
   2  -1 -41-910.155 755.352   8
  -1  -1 -41-3490.97 1339.25   7
   1  -2 -41 11.4625 691.802   7
   1   1 -41-241.021 511.615   8
  -2   1  41-327.158 758.064   9
   2  -1 -41 206.168 755.614   7
   1  -2 -41-221.517 732.603   8
   1   1 -41 1035.06 727.537   7
   1   1  41 1571.45 891.935   9
   1   1  41 326.716 650.172  16
  -1  -1 -41-581.877 693.751  18
   1  -2  41 148.735 454.508  16
   1  -2 -41-197.701 501.230  18
   2  -1 -41-72.9671 598.718  18
   2  -1  41-963.000 820.488  16
   2  -1  41-291.945 517.235  11
  -1  -1  41 1752.81 866.217  11
   1   1  41 991.356 915.326  11
   1  -2  41 151.645 449.283  11
  -1   2 -41-162.446 686.636  10
  -1  -1 -42-530.022 823.675   7
  -1  -1  42 1630.34 1025.83   9
   1   1  42 360.950 730.235   9
   1  -2 -42-442.243 951.442   7
  -1   2  42 748.420 840.832   9
  -2   1 -42-1947.63 892.139  10
   1  -2 -42 242.832 357.209  18
   1   1  42 1040.17 717.445  16
   1  -2  42 918.804 637.651  16
   2  -1 -42 247.448 445.522  18
  -1  -1  42-1148.03 701.572  11
  -1   2 -42 366.436 569.247  10
   2  -1  42 1963.55 855.893  11
   2  -2   0 108087. 4038.31   9
   2  -2   0 132803. 3876.70   8
  -2   0   0 132317. 4115.96   7
  -2   0   0 130679. 4337.79   6
  -2   2   0 138671. 3714.09   9
  -2   2   0 137395. 3829.68   7
   0   2   0 134484. 3602.35   7
   0  -2   0 139214. 4271.06   6
   0   2   0 139922. 4251.11   9
   2   0   0 136873. 4132.07   4
  -2   2   0 138651. 4611.51   5
  -2   2   0 123770. 4123.91   1
   2  -2   0 124237. 4465.46   3
  -2   2   0 134670. 4410.91  15
   2   0   0 132647. 3943.46  16
  -2   0   0 135431. 4280.12  18
   0  -2   0 136133. 4023.51  17
   0   2   0 135437. 4478.89  15
   2  -2   0 122065. 4186.25  16
   0  -2   0 131258. 4064.53  18
  -2   0   0 138900. 4218.90  17
  -2   2   0 127237. 4057.38  10
   0   2   0 132348. 4083.35  11
  -2   0   0 120295. 3795.61  10
   2   0   0 137994. 4217.28  11
   2  -2   0 133193. 3796.64  11
   0   2   1 75301.9 2169.71   7
   0  -2  -1 78007.0 2181.25   7
  -2   2  -1 75892.9 2400.17   7
  -2   0  -1 73605.4 2642.21   7
   0  -2  -1 77871.2 2778.82   6
   2  -2  -1 74321.4 2449.78   8
   0   2  -1 72094.7 2115.49   8
  -2   2   1 75055.4 2381.31   7
   0  -2   1 72504.4 2736.25   6
   2  -2   1 71581.3 2548.55   9
   0   2   1 78089.0 2774.67   9
   0   2  -1 75060.8 2205.91   7
   0   2  -1 79624.3 2780.44   9
  -2   2  -1 77339.5 2186.02   9
  -2   0   1 81790.1 3051.59   6
  -2   0   1 73442.8 2653.80   7
  -2   2   1 78709.3 2401.81   9
  -2   0  -1 77948.9 2787.00   6
  -2   2  -1 70512.3 2605.09   1
  -2   2   1 70548.8 2713.69   1
   2  -2  -1 69918.7 3010.66   3
   2   0  -1 78082.7 2645.20   4
  -2   2   1 75479.2 3115.10   5
  -2   2  -1 75908.3 2984.92   5
   2   0   1 76011.9 2682.39   4
   0  -2  -1 76597.9 3023.65   2
   2  -2   1 67544.9 2817.82  16
   0  -2  -1 73706.4 2561.32  17
   0  -2   1 79732.5 2597.62  17
  -2   0   1 76414.8 2835.32  18
   0   2   1 74715.6 2893.45  15
  -2   2   1 74794.0 2901.72  15
   2  -2  -1 72050.1 2588.50  16
  -2   0   1 75381.0 2727.72  17
  -2   2  -1 75805.1 2898.33  15
   0  -2   1 74139.4 2566.53  18
  -2   0  -1 75607.7 2754.29  18
   2   0   1 74574.2 2558.29  16
   0  -2  -1 74854.1 2626.61  18
  -2   2   1 77065.8 2274.52  17
   0   2  -1 77064.3 3054.78  15
  -2   0  -1 75138.6 2712.65  17
   2  -2  -1 76359.7 2012.71  17
   2   0  -1 73773.5 2695.14  11
  -2   0   1 75143.8 2241.47  10
  -2   2  -1 74497.5 2662.75  10
   0   2  -1 76923.8 2679.19  11
   2  -2  -1 68516.8 2550.79  13
  -2   2   1 75013.4 2609.62  10
   0   2   1 72718.9 2563.17  11
   2  -2  -1 76884.6 2274.31  11
   2   0   1 73769.3 2714.75  11
   0   2  -1 69042.8 2488.50  10
   2  -2   1 71820.5 2432.18  11
  -2   0  -2 10200.6 757.453   6
   0   2   2 10350.7 808.137   9
   0  -2  -2 9059.97 469.689   7
  -2   2   2 9470.49 654.623   9
   2  -2   2 9565.28 612.074   9
   0  -2  -2 9354.35 778.956   6
   2   0  -2 10974.5 806.306   8
   0   2  -2 8633.41 511.488   7
   2  -2  -2 8597.91 627.383   8
   0   2   2 9929.87 578.914   8
  -2   0   2 9633.39 926.964   6
   0  -2   2 10154.3 806.888   6
  -2   2  -2 10433.1 443.516   9
  -2   0  -2 9500.14 737.857   7
  -2   2   2 8664.26 563.845   7
  -2   0   2 10607.2 784.788   7
   0   2  -2 9731.36 478.987   8
   0   2   2 9588.33 489.603   7
  -2   2  -2 9733.62 626.996   7
  -2   2  -2 9406.10 841.563   5
   2   0   2 9744.42 776.238   4
  -2   2   2 11064.6 1043.17   5
   2   0  -2 10067.4 729.560   4
   2  -2   2 8583.75 687.133   4
  -2   2   2 8259.23 761.883   1
   2  -2  -2 8649.06 910.984   3
  -2   2  -2 9243.45 701.733   1
  -2   2   2 9526.03 851.125  15
  -2   2  -2 9887.04 846.894  15
   0   2   2 10560.7 855.962  15
  -2   0   2 9380.95 815.550  18
   2   0   2 10336.9 752.525  16
  -2   0   2 9717.69 779.667  17
  -2   2   2 10260.0 659.972  17
   2  -2  -2 9617.52 440.309  17
  -2   0  -2 9663.64 760.943  17
   0  -2  -2 9701.77 695.913  17
   0  -2  -2 9742.53 741.598  18
   0   2  -2 9612.31 927.385  15
  -2   2  -2 9760.97 391.002  17
  -2   0  -2 9385.35 763.775  18
   0  -2   2 9969.09 704.506  17
   2  -2   2 10372.4 933.762  16
   0  -2   2 8766.53 669.558  18
   2  -2   2 9945.14 686.197  11
   0   2   2 9892.92 694.293  11
  -2   2   2 9533.58 698.126  10
  -2   2  -2 9935.07 768.058  10
  -2   2   2 9160.31 885.232  12
   0   2  -2 9469.31 761.898  12
   0   2  -2 9490.19 664.417  10
   2   0  -2 9638.49 756.903  11
   2  -2  -2 8647.88 700.408  13
  -2   0   2 10551.8 445.816  10
   2   0   2 9197.44 762.990  11
   2  -2  -2 9826.38 492.700  11
   2  -2   3 36531.2 1349.61   6
   0   2   3 38798.9 1476.56   8
   0  -2  -3 39230.4 1284.89   7
  -2   2   3 38631.0 1451.87   7
  -2   0   3 38458.4 1711.23   7
   0  -2  -3 36776.2 1753.16   6
   0  -2   3 38341.0 1784.34   6
   0   2   3 41977.9 1833.60   9
   2   0  -3 37961.0 1719.81   8
  -2   0  -3 40258.3 1648.52   6
   0   2   3 41315.9 1340.58   7
  -2   0  -3 38126.9 1689.48   7
  -2   0   3 40630.6 2167.10   6
   0   2  -3 36399.0 1306.85   8
  -2   2  -3 38918.8 1521.06   7
   2  -2  -3 38922.1 1609.70   8
  -2   2   3 39768.9 1675.56   9
  -2   2  -3 38875.1 1836.08   5
   2   0   3 38656.2 1771.27   4
  -2   2  -3 39022.9 1621.25   1
   2  -2   3 40916.5 1686.72   4
  -2   2   3 37911.9 2135.98   5
   2   0  -3 37967.5 1629.86   4
  -2   2   3 35314.1 1809.59   1
   2   0   3 39156.4 1418.08   1
   2   0   3 38993.9 1725.25  16
   0   2   3 40194.6 1816.59  15
   0   2  -3 40709.5 2125.50  15
  -2   0   3 38574.9 1748.33  17
  -2   2   3 38961.0 1918.37  15
  -2   0  -3 38018.0 1711.72  18
   2  -2  -3 37266.9 1289.83  17
   2  -2   3 36941.9 2076.94  16
  -2   2  -3 38910.0 1874.64  15
  -2   0   3 41416.3 1931.07  18
   0  -2   3 39201.7 1625.67  17
   0  -2  -3 38192.0 1712.62  18
  -2   2   3 38632.0 1682.58  17
   2  -2   3 39498.9 1269.55  18
   0  -2   3 38747.5 1604.71  18
  -2   2  -3 38367.6 1188.32  17
   0  -2  -3 36853.6 1593.55  17
  -2   0  -3 37636.2 1713.41  17
   2  -2  -3 39061.6 1215.52  11
   0   2   3 37402.6 1575.58  11
  -2   2  -3 39723.0 1787.54  10
   2  -2  -3 37349.8 1714.63  13
  -2   2   3 39307.1 1970.92  12
   2   0  -3 38876.6 1725.96  11
   0   2  -3 37862.4 1715.89  12
   2   0   3 38324.7 1574.11  14
   2   0   3 37582.3 1758.30  11
   2  -2   3 39164.7 1673.47  11
   0   2  -3 37097.2 1549.31  10
  -2   2   3 37243.0 1592.76  10
   0   2  -3 40599.5 1216.24  14
   0   2   4 124.715 126.880   9
  -2   0   4 670.654 208.619   7
   2  -2  -4 596.217 186.938   8
  -2   2   4 509.856 216.097   9
   0   2   4 435.825 111.260   7
  -2   0  -4 595.956 222.108   7
   0   2  -4 460.509 128.589   8
   0  -2  -4 533.605 120.149   7
   2   0  -4 822.337 242.886   8
  -2   2  -4 549.454 169.294   7
   0  -2  -4 484.066 219.503   6
   0  -2   4 1028.69 280.255   6
  -2   2  -4 445.625 158.582   1
  -2   2   4 684.799 260.541   1
  -2   0   4 1165.85 403.542   6
  -2   2   4 878.697 367.574   5
   2  -2   4 365.913 103.805   6
   2   0   4 534.259 128.444   1
  -2   2  -4 799.959 242.601   5
   2  -2   4 381.458 186.810   4
  -2   0  -4 341.465 151.474   6
   0  -2  -4 418.919 172.442  17
  -2   2   4 447.816 218.420  17
  -2   0  -4 628.915 201.911  18
   0  -2   4 277.117 141.331  18
  -2   2  -4 617.534 118.014  17
  -2   0   4 353.130 198.119  18
   2  -2  -4 455.159 129.085  17
  -2   2   4 387.427 221.829  15
   2  -2   4 926.137 348.929  16
   0  -2  -4 573.238 207.291  18
  -2   0  -4 295.842 182.013  17
   0  -2   4 392.228 178.580  17
   2  -2   4 583.245 83.1003  18
   2   0   4 452.140 200.381  16
  -2   0   4 510.625 208.257  17
   2   0   4 536.408 215.735  11
   2   0  -4 736.748 244.782  11
   0   2  -4 695.174 194.006  10
   0   2   4 460.192 156.890  11
  -2   2   4 481.876 98.5844  11
   2   0   4 441.759 148.274  14
   0   2   4 419.766 182.717  15
   0   2  -4 534.800 110.816  14
  -2   2   4 682.299 194.331  10
   2  -2  -4 216.831 132.914  13
  -2   2  -4 419.998 188.919  15
   0   2  -4 667.032 318.645  15
  -2   2   4 295.882 199.105  12
   2  -2  -4 467.919 80.9410  11
   0   2  -4 455.469 198.432  12
   2  -2   4 665.222 223.970  11
  -2   2  -4 664.954 218.670  10
   0  -2  -5 87506.2 2626.88   7
   0  -2   5 79430.7 2641.57   8
   0   2   5 94680.8 3281.84   9
   2  -2   5 90868.6 2584.53   6
   0  -2   5 90099.3 3261.71   6
  -2   2  -5 87298.0 2950.70   7
  -2   0  -5 87989.6 2864.12   6
   0   2   5 84930.9 2722.28   7
   2   0   5 91728.2 3010.03   9
   0  -2  -5 93849.6 3293.10   6
   0   2  -5 84897.8 2803.94   8
   2   0  -5 90450.8 3173.58   8
  -2   0   5 97138.0 3996.81   6
  -2   0  -5 90142.3 3130.78   7
  -2   2   5 92135.3 3345.52   9
   2  -2  -5 88490.3 3093.32   8
  -2   2   5 94106.0 3902.38   5
   2  -2   5 93345.5 3077.92   4
  -2   2  -5 90431.1 2955.20   1
  -2   2  -5 89996.6 3128.26   5
   2   0   5 89481.0 2558.44   1
   0  -2  -5 84634.2 3014.34  17
  -2   2   5 91065.9 3384.94  15
   0  -2   5 91808.6 2992.26  18
   2  -2   5 87542.1 3816.52  16
   0   2   5 93199.2 3167.51  15
   2  -2  -5 84731.7 2562.01  16
   2   0   5 94639.9 3291.71  16
   0  -2   5 90724.4 3069.72  17
  -2   2  -5 92128.2 3302.92  15
   0   2  -5 92850.9 3757.49  15
  -2   2   5 83686.5 3283.97  17
  -2   0   5 88139.7 3199.11  17
  -2   0  -5 89119.3 3152.30  17
  -2   0  -5 89615.0 3092.69  18
   0  -2  -5 89366.5 3195.84  18
   2   0   5 90835.1 2984.67  14
  -2   2   5 94942.6 2433.19  11
   0   2  -5 92492.2 2762.98  14
   2  -2  -5 84807.8 3188.82  13
  -2   2  -5 88106.2 3273.95  10
  -2   2   5 86387.7 3311.46  12
   0   2   5 88722.5 2925.60  11
   2   0   5 91479.4 3259.83  11
   0   2  -5 88607.7 3086.26  12
   2  -2   5 93923.4 3321.65  11
   0   2  -5 89641.2 2955.72  10
   2   0  -5 89786.0 3143.98  11
  -2   0  -6 565454. 13932.2   7
   0   2  -6 544792. 13644.0   8
   0  -2   6 536244. 14052.2   6
   2  -2   6 512655. 13111.5   6
   0   2   6 531648. 14029.8   9
   2  -2  -6 510823. 13851.4   8
  -2   0  -6 516265. 13428.4   6
   2   0  -6 531756. 13939.2   8
  -2   2   6 466871. 14090.5   9
  -2   0   6 483916. 14912.9   6
   0  -2  -6 553041. 13314.0   7
   2   0   6 520289. 13638.9   9
  -2   2  -6 512866. 13655.4   7
  -2   2  -6 540591. 13779.8   5
   2   0   6 540549. 13044.8   1
  -2   2  -6 513667. 13541.4   1
   0   2   6 487149. 13904.3   1
   2  -2   6 530274. 13750.0   4
  -2   2   6 470884. 14661.0   5
   2  -2   6 481653. 14824.9  16
  -2   2  -6 490962. 14027.2  17
  -2   2  -6 576476. 14113.3  15
   0  -2  -6 529383. 13788.3  17
   0  -2  -6 589172. 14114.6  18
   2   0   6 485653. 14012.2  16
  -2   0  -6 558965. 13972.7  17
   0   2   6 552167. 13841.3  15
   0   2  -6 473517. 14523.0  15
   0  -2   6 533943. 13804.3  17
   2  -2  -6 452255. 13075.1  16
  -2   0   6 508276. 13939.7  17
  -2   0  -6 519795. 13773.1  18
  -2   2   6 457650. 13973.6  15
   0  -2   6 503475. 13591.0  18
   2  -2   6 527192. 14184.3  11
  -2   2   6 458320. 13918.9  12
   0   2   6 478950. 13474.2  11
   2   0  -6 529709. 13872.7  11
   2   0   6 502931. 13954.0  11
  -2   0  -6 554382. 12968.8  13
   0   2  -6 562639. 13683.0  10
   2   0   6 503430. 13634.3  14
  -2   2  -6 499372. 14036.9  10
   0   2  -6 571152. 13844.0  12
   2   0  -7 60700.5 2508.40   8
   0  -2   7 62472.5 2637.67   6
   2  -2  -7 62430.6 2550.76   8
   0   2   7 60281.8 2563.99   9
  -2   2  -7 62486.8 2405.51   7
  -2   2   7 66111.3 2901.09   9
  -2   0   7 73271.2 3506.19   6
  -2   0  -7 63012.4 2493.33   7
   0   2  -7 56261.8 2328.55   8
   0  -2  -7 60255.5 2096.30   7
  -2   0  -7 59992.5 2131.93   6
   2  -2   7 61739.6 1939.62   6
   2   0   7 61676.9 2313.31   9
   2  -2   7 64857.7 2437.67   4
  -2   2  -7 60823.6 2320.14   5
   0   2   7 59499.0 2502.97   1
  -2   2  -7 65476.2 2270.78   1
   2   0   7 63085.2 1836.39   1
  -2   2   7 63394.2 3177.12   5
   2  -2  -7 57738.2 1949.79  16
   0   2   7 63432.8 2404.65  15
  -2   2  -7 57857.0 2488.31  15
   2  -2   7 65284.4 3303.46  16
  -2   0   7 62809.1 2581.87  17
  -2   0  -7 61240.1 2400.17  18
   0  -2   7 61793.4 2318.49  18
   0  -2  -7 62126.9 2566.99  18
   0   2  -7 61305.2 3023.27  15
  -2   0  -7 60055.0 2494.15  17
   0  -2  -7 60816.5 2434.01  17
   0  -2   7 62149.8 2495.46  17
   2   0   7 65047.0 2718.61  16
  -2   2   7 64929.7 1751.55  11
   2   0   7 64881.8 2424.69  14
   0   2  -7 61314.5 2334.66  10
  -2   0  -7 63913.2 1810.95  13
   2  -2   7 68029.2 2857.68  11
  -2   2  -7 63553.7 2725.68  10
  -2   2   7 62255.3 2576.76  12
   2   0  -7 64587.8 2532.67  11
   0   2   7 61382.1 2242.39  11
   0   2  -7 59302.0 2347.48  12
   2   0   7 64427.6 2629.18  11
  -2   2   8 1187.48 416.737   9
  -2   2  -8 659.173 237.601   7
  -2   0  -8 435.931 220.631   7
   2  -2  -8 316.975 194.756   8
   0   2  -8 511.934 183.894   8
   0  -2  -8 571.805 153.286   7
   2   0  -8 388.429 229.319   8
   0   2   8 718.612 276.342   9
   2  -2   8 602.024 144.330   9
   2   0   8 455.341 178.760   9
  -2   2  -8 712.725 194.423   1
   2   0   8 537.850 113.699   1
   0  -2   8 338.943 262.440   6
  -2   2  -8 736.260 205.047   5
  -2   0  -8 737.389 198.313   6
  -2   2   8 1058.74 420.383   5
   2  -2   8 815.573 166.031   6
   2  -2   8 363.233 176.589   4
  -2   0   8 603.683 374.290   6
   0   2   8 714.432 253.360   1
  -2   0  -8 358.529 162.444  18
   0   2   8 697.438 270.460  16
   2  -2  -8 593.750 132.952  16
   0  -2  -8 879.163 309.382  18
  -2   0  -8 446.000 216.567  17
  -2   0   8 260.148 180.558  17
   0  -2   8 376.873 194.839  17
   0  -2   8 619.671 208.619  18
   0  -2  -8 307.761 195.794  17
   2   0   8 682.997 316.721  16
   2  -2   8 477.106 338.338  16
   0   2   8 685.822 214.092  15
   0   2  -8 351.111 170.957  10
   0   2  -8 453.499 287.920  15
   0   2   8 667.407 203.301  11
  -2   2  -8 524.407 231.251  15
  -2   2  -8 743.091 292.943  10
   2   0   8 943.289 300.940  11
   0   2  -8 680.820 249.352  12
   2   0   8 660.062 242.010  14
  -2   2   8 608.950 106.683  11
   2  -2   8 775.935 338.893  11
  -2   2   8 1015.91 322.264  12
  -2   0  -8 801.968 134.376  13
  -2   0  -9 9458.38 667.874   6
   0  -2  -9 10542.9 863.935   8
  -2   2  -9 9928.76 862.800   7
   2   0   9 10618.0 799.690   9
  -2   2  -9 9259.54 535.212   6
  -2   0  -9 9560.02 860.112   7
   2   0  -9 9882.24 915.718   8
   2  -2  -9 10482.7 978.175   8
   0   2  -9 9871.15 894.311   8
  -2   0   9 11271.6 1370.54   6
   0  -2   9 9637.88 955.359   6
   0   2   9 9886.80 921.095   9
   2  -2   9 11424.8 706.918   6
  -2   2   9 10949.8 1163.77   9
   0  -2  -9 9815.98 731.987   7
   2  -2   9 9975.60 630.416   9
  -2   2  -9 11385.9 782.167   5
  -2   0  -9 10057.1 515.451   1
   2  -2   9 9618.26 822.782   4
  -2   2   9 8390.54 1112.13   5
   0   2   9 9779.91 890.682   1
   0   2  -9 10819.8 492.883   4
  -2   2  -9 9542.32 720.360   1
   0   2   9 10190.5 768.024  15
   0   2  -9 11075.5 1177.97  15
   0  -2   9 10550.6 952.429  17
   0   2   9 9584.59 919.272  16
   0  -2  -9 9309.45 914.410  18
  -2   2  -9 10360.6 879.556  15
  -2   0   9 9234.62 922.727  17
   2  -2   9 10228.8 1285.23  16
   0  -2  -9 9264.31 849.580  17
   2  -2  -9 9325.63 610.492  16
  -2   0  -9 9667.57 812.109  18
   2   0   9 10888.8 1047.47  16
  -2   0  -9 9268.69 880.380  17
   0   2  -9 9417.47 798.874  10
   2   0   9 10291.2 952.758  11
  -2   0  -9 10919.0 602.037  13
   2  -2   9 11824.3 1149.29  11
  -2   2   9 9456.26 488.936  11
   0   2  -9 11185.3 837.523  12
   2   0  -9 10414.0 447.342  10
  -2   2  -9 10952.1 1066.41  10
  -2   2   9 8985.75 836.288  12
   2   0  -9 11008.9 531.855  12
   0   2   9 9866.48 741.836  11
  -2   0 -10 1008.71 311.473   7
   0  -2 -10 899.623 233.559   7
   0   2  10 461.658 213.197   9
   2   0  10 745.222 222.382   9
   2   0 -10 492.871 246.641   8
  -2   2 -10 471.031 259.056   7
   0  -2 -10 986.013 305.731   8
   0   2 -10 543.938 256.628   8
   2  -2 -10 825.710 316.436   8
   2  -2  10 582.125 173.651   9
  -2   2  10 518.100 304.667   9
  -2   0 -10 588.308 170.703   6
  -2   2 -10 872.292 211.827   5
   0  -2  10 986.840 364.078   6
  -2   2 -10 744.679 147.555   6
   0   2 -10 711.311 143.108   4
  -2   2 -10 586.193 178.394   1
   2  -2  10 729.441 271.969   4
  -2   0  10 271.131 427.494   6
   2  -2  10 439.332 166.241   6
  -2   0 -10 619.164 118.849   1
  -2   2  10 932.737 402.097   5
   0   2  10 462.483 245.339   1
  -2   0  10 678.939 240.122  16
   2   0  10 751.766 356.649  16
   0  -2 -10 434.126 221.779  18
   0  -2  10 848.963 302.565  17
   0   2  10 364.547 206.101  16
   2  -2  10 739.497 522.596  16
  -2   0  10 648.771 318.584  17
  -2   0 -10 357.777 228.268  17
  -2   0 -10 758.558 258.605  18
   0   2 -10 460.756 196.230  12
  -2   2  10 429.875 228.867  12
   0   2  10 578.173 218.344  11
   0   2  10 730.440 218.283  15
  -2   2 -10 879.358 274.522  15
  -2   2 -10 502.520 304.379  10
  -2   2  10 487.720 119.475  11
   2  -2  10 872.228 379.473  11
   0   2 -10 760.182 391.080  15
   0   2 -10 502.604 238.408  10
   2   0  10 1027.04 344.798  11
   0  -2 -11 33268.9 1797.17   8
   0   2 -11 31747.0 1879.28   8
  -2   0  11 34539.0 2538.90   6
   0   2  11 29035.2 1777.77   9
   2  -2  11 34300.0 1539.65   6
   2  -2  11 31420.1 1486.96   9
  -2   0 -11 29755.2 1726.24   7
  -2   2 -11 30545.5 1776.39   7
   2  -2 -11 27569.5 1858.00   8
   2   0  11 28043.2 1498.08   9
   2   0 -11 28176.3 1748.74   8
  -2   2 -11 29039.9 1204.26   6
   0  -2 -11 29981.2 1539.41   7
   0  -2  11 29139.0 1872.39   6
  -2   0 -11 29988.2 1372.70   6
  -2   2  11 30342.0 2185.50   9
  -2   2  11 34767.5 2355.73   5
  -2   2 -11 30107.7 1367.27   5
  -2   0 -11 29019.0 1116.59   1
   0   2  11 30279.3 1745.16   1
  -2   2 -11 32126.1 1525.91   1
   0   2 -11 28232.5 1228.00   4
   2  -2  11 28479.0 1593.26   4
   0   2  11 30105.2 1804.05  16
  -2   2 -11 29490.1 1611.61  15
   0  -2 -11 29625.1 1802.28  18
   2   0  11 34955.9 2138.58  16
   0  -2  11 30043.7 1849.42  17
   0   2  11 31103.6 1435.29  15
   0  -2  11 30619.1 1948.62  16
   0   2 -11 33667.4 2184.78  15
  -2   0 -11 26904.5 1674.85  17
   2  -2  11 25789.4 2206.11  16
  -2   2 -11 29443.0 937.130  18
  -2   0  11 30168.9 1651.93  16
  -2   2  11 31771.1 1340.32  16
  -2   0  11 28627.6 1841.33  17
  -2   0 -11 29772.3 1612.20  18
  -2   2  11 31343.2 1663.14  12
   0   2  11 30019.4 1497.92  11
  -2   2  11 25335.1 1121.31  11
   0   2 -11 30588.8 1579.41  12
   2   0  11 29770.8 1801.90  11
  -2   2 -11 30246.7 2019.17  10
   0   2 -11 28909.8 1609.74  10
   2  -2  11 28894.3 2094.66  11
   2  -2  11 33940.5 1776.40  14
   2  -2 -12 117019. 4690.65   8
  -2   0  12 131095. 5659.80   6
  -2   0 -12 119118. 4385.24   7
   0  -2  12 120308. 4700.81   6
   0   2  12 118504. 4484.81   9
  -2   2  12 115794. 5087.82   9
   0   2 -12 124689. 4624.25   8
   2  -2  12 129285. 4053.11   6
  -2   2 -12 122076. 4506.86   7
  -2   0 -12 122274. 3823.24   6
   2   0 -12 122745. 4527.02   8
  -2   2 -12 106834. 3554.23   6
   2   0  12 120059. 4078.26   9
   2  -2  12 126431. 4038.65   9
   0  -2 -12 131643. 4525.00   8
   0  -2 -12 116644. 4099.26   7
  -2   2 -12 118634. 3995.18   1
   0  -2  12 123184. 5592.72   2
  -2   0 -12 108312. 3439.04   1
   0   2  12 121201. 4390.93   1
  -2   2  12 122184. 5167.46   5
   0   2  12 128075. 4570.22  16
   0  -2 -12 116360. 4498.89  18
   2   0  12 129507. 4977.33  16
   0   2 -12 126829. 4956.59  15
   2  -2  12 121125. 5467.39  16
  -2   0 -12 122461. 4433.89  17
   0   2  12 121461. 3809.84  15
   0  -2  12 119759. 4649.96  17
  -2   0  12 125469. 4717.00  17
  -2   2 -12 115273. 4113.08  15
   0  -2  12 122903. 4787.33  16
  -2   0  12 120453. 4308.48  16
  -2   2  12 126966. 3813.73  16
  -2   2 -12 122073. 3292.95  18
  -2   0 -12 117704. 4157.50  18
   2  -2  12 118182. 4303.02  14
   2   0  12 120510. 4507.01  11
   0   2 -12 115334. 4224.53  10
  -2   2  12 120840. 4176.42  12
  -2   2 -12 121301. 4924.05  10
   0   2 -12 139385. 4237.70  12
   0   2  12 116827. 3975.27  11
   2  -2  12 121521. 5038.68  11
   2  -2  13 47888.8 2134.78   6
   2   0 -13 47248.7 2500.31   8
   2  -2 -13 45311.9 2642.35   8
   0  -2 -13 47626.6 2485.68   8
   2  -2  13 51425.4 2212.28   9
  -2   2 -13 48150.0 2523.87   7
   0  -2  13 49619.8 2708.41   6
  -2   2  13 44564.9 2920.77   9
   0   2  13 46540.2 2486.93   9
  -2   0  13 50100.7 3245.26   6
  -2   0 -13 44568.8 2357.48   7
   0   2 -13 44740.5 2492.61   8
   2   0  13 46292.7 2145.97   9
   0  -2 -13 45474.5 2205.76   7
  -2   2 -13 49431.6 2180.34   1
   0   2  13 51951.3 2500.68   1
   0  -2  13 51642.0 3344.30   2
  -2   2  13 48515.2 2953.44   5
   2  -2 -13 43626.5 2786.23   3
  -2   0 -13 40060.6 1636.71   1
   2   0  13 48365.0 1508.34  15
   0  -2  13 48614.4 2652.20  17
   0   2  13 46610.4 1891.13  15
  -2   2 -13 45268.8 1569.77  18
   0   2 -13 53166.9 2855.71  15
  -2   0  13 46865.5 2636.42  17
   0   2  13 52880.0 2606.62  16
  -2   2 -13 43337.4 2109.45  15
  -2   2  13 50020.9 2011.96  16
   0  -2 -13 43735.7 2475.92  18
   2  -2  13 47071.1 3188.00  16
  -2   0 -13 45167.6 2206.97  18
  -2   0  13 47302.7 2380.51  16
   0  -2  13 46230.7 2691.06  16
   2   0  13 55262.3 2993.88  16
   0   2  13 48429.3 2120.97  11
   0   2 -13 50669.6 2203.54  12
  -2   2  13 48465.3 2247.66  12
   2  -2  13 48991.1 2395.25  14
   2  -2  13 52357.6 3027.36  11
  -2   2 -13 47361.3 2851.07  10
   2   0  13 50038.4 2561.87  11
   0   2 -13 47862.3 2318.49  10
   2   0  13 44035.6 2324.81  14
   0  -2 -13 47122.4 2289.97  13
  -2   0 -14 1747.15 449.628   7
   2  -2  14 2207.21 447.608   9
   2   0 -14 1875.47 487.735   8
   0  -2 -14 2407.69 559.145   8
   0   2 -14 1651.32 489.867   8
  -2   2 -14 1982.83 498.319   7
   2   0  14 2409.86 478.618   9
  -2   2  14 2373.33 760.410   9
   0   2  14 1946.44 517.329   9
   0  -2 -14 2561.11 510.183   7
   2  -2 -14 1806.29 532.078   8
   2  -2 -14 3000.60 727.752   3
   0  -2  14 2770.67 652.850   6
   0   2  14 2373.79 529.002   1
  -2   0  14 2265.95 775.119   5
  -2   0 -14 2032.27 255.574   5
   2  -2  14 2607.04 290.335   3
  -2   2  14 2184.69 597.229   5
   0  -2  14 2278.37 737.802   2
  -2   2 -14 2853.18 492.780   1
  -2   0  14 2416.16 801.068   6
   0  -2  14 2203.98 618.483  16
  -2   0  14 2314.13 512.894  16
   0  -2 -14 2105.41 526.195  18
   2   0  14 1769.98 585.316  16
   2  -2  14 2951.23 825.564  16
  -2   2 -14 2347.26 293.487  18
   0  -2  14 2366.49 621.912  17
  -2   2  14 2370.01 404.026  16
   0   2  14 1938.39 508.237  16
  -2   0 -14 2734.32 503.139  18
  -2   0  14 2942.57 651.713  17
   2  -2  14 1950.74 609.311  11
   0   2  14 2056.08 415.944  11
   0   2  14 2271.11 346.416  15
   0   2 -14 2852.74 485.532  12
   0  -2 -14 2368.36 495.520  13
   0   2 -14 2006.75 468.672  10
  -2   2 -14 2331.32 443.124  15
  -2   2 -14 2841.63 741.641  10
   2  -2  14 2077.74 499.316  14
   2   0  14 2718.42 615.415  11
   0   2 -14 2683.13 637.264  15
  -2   2  14 1849.07 420.466  12
   0  -2 -15 1546.62 506.542   8
  -2   0 -15 2357.63 566.160   7
   2   0  15 2222.29 473.066   9
   0  -2 -15 3090.84 587.723   7
   2   0 -15 3278.45 687.126   8
   2  -2 -15 2455.74 617.819   8
  -2   0  15 1605.51 672.326   9
  -2   2  15 2582.08 708.802   9
   2  -2  15 3181.77 564.130   9
   0   2  15 1670.99 524.579   9
  -2   2 -15 1980.64 544.714   7
   0   2 -15 2483.04 579.045   8
   2  -2 -15 1518.40 579.074   3
   2  -2  15 2558.52 382.248   5
  -2   2 -15 2653.32 502.650   1
   0  -2  15 2392.54 740.160   2
  -2   0  15 3232.33 853.568   6
   0  -2  15 2466.10 642.503   6
  -2   0  15 2498.24 764.036   5
  -2   2  15 3144.49 770.215   5
  -2   0 -15 2118.50 242.729   5
   2  -2  15 2623.06 272.391   3
  -2   0  15 3046.42 630.572  16
   0   2  15 2458.31 557.259  16
  -2   0 -15 2167.26 467.851  18
  -2   2 -15 2367.84 323.745  18
   0  -2 -15 3223.52 665.398  18
   2   0  15 3338.59 817.256  16
   0  -2  15 2091.05 568.234  17
  -2   0  15 2816.71 694.973  17
   0   2  15 2986.32 394.711  15
  -2   2  15 2724.11 456.848  16
   0  -2  15 2147.08 619.949  16
   2  -2  15 1687.56 713.943  16
   0   2  15 2533.72 488.822  11
  -2   2 -15 1574.77 660.671  10
   2  -2 -15 2167.70 618.346  13
   2  -2  15 3341.41 836.718  11
   2   0  15 4004.22 743.803  11
   0   2 -15 2752.95 650.336  15
  -2   2  15 2950.02 510.846  12
  -2   2 -15 2588.02 453.595  15
   2  -2  15 2520.47 555.965  14
   0   2 -15 2165.87 528.963  10
   0  -2 -15 1998.22 480.306  13
   2   0  16 139.900 219.360   9
   2  -2  16 303.907 228.449   9
   0  -2 -16 341.890 379.207   8
  -2   0 -16 608.946 365.826   7
  -2   2  16 353.101 483.936   9
  -2   2 -16 95.7407 336.915   7
   0   2 -16 189.586 323.783   8
   0  -2 -16 233.286 264.157   7
  -2   0  16 625.076 495.277   9
   2  -2 -16 594.471 437.422   8
   0   2  16 246.103 317.724   9
  -2   0  16-104.447 476.325   6
   2   0 -16 390.534 305.705   8
  -2   0 -16 438.545 168.555   3
   2  -2  16 390.465 166.388   5
   2  -2 -16 87.8896 406.387   3
  -2   2 -16 3155.38 563.558   1
  -2   2  16 181.027 279.588   5
  -2   0  16 93.7135 338.639   5
  -2   0 -16 275.638 117.082   5
   0  -2  16 516.325 452.926   2
  -2   0 -16 239.212 78.6612   5
   0  -2  16-141.223 381.322   6
   0  -2 -16 413.594 433.228  18
   2   0  16 307.906 442.537  16
   0   2  16 204.660 298.272  16
  -2   0  16 189.505 267.207  16
   0  -2  16 520.876 395.509  17
   0   2  16 309.169 172.885  15
   2  -2  16 558.907 474.046  16
   0  -2  16 29.5603 338.276  16
  -2   2 -16 259.110 156.328  18
  -2   0  16-136.054 334.231  17
  -2   0 -16 692.811 301.450  18
  -2   2  16 215.138 206.894  16
  -2   2 -16 419.231 430.941  10
   2   0  16 68.6039 315.446  11
   2  -2 -16 193.168 348.576  13
   0  -2 -16 282.470 251.078  13
   0   2 -16 230.854 317.863  15
  -2   2 -16 459.314 238.891  15
   2  -2  16 600.952 467.928  11
   0   2 -16-41.3050 256.332  10
   0   2  16 169.322 196.961  11
  -2   2  16 707.910 261.106  12
  -2   2  17 9582.72 1501.37   9
   2   0 -17 7741.69 1127.76   8
   0  -2 -17 9044.35 1070.74   7
   0  -2 -17 7656.53 1145.08   8
  -2   0 -17 8991.16 1154.43   7
   2   0  17 7894.74 934.568   9
   0   2  17 8431.88 1185.30   9
  -2   0  17 8504.91 1404.71   6
   0   2 -17 9073.40 1179.55   8
  -2   0  17 8477.38 1384.18   9
  -2   2 -17 10169.3 1291.43   7
   2  -2 -17 9865.98 1311.11   8
   2  -2  17 10222.7 1067.13   9
  -2   0 -17 8356.88 616.070   3
  -2   2  17 9279.35 1286.86   5
   0  -2  17 8071.27 1203.53   6
   2  -2 -17 8577.03 1282.24   3
   0  -2  17 9639.90 1488.24   2
  -2   0  17 9070.44 1354.21   5
  -2   2 -17 8668.63 986.578   1
   2  -2  17 8583.33 597.882   5
   0   2  17 10364.8 1246.74  16
   0   2 -17 10100.5 1200.56  15
  -2   2  17 10473.8 990.777  16
   0   2  17 8364.37 681.324  15
  -2   2 -17 8437.45 826.125  15
   2   0  17 9800.64 1431.67  16
   0  -2  17 9022.91 1284.76  17
  -2   2 -17 8225.33 728.869  18
  -2   0  17 10394.7 1361.92  17
  -2   0 -17 7673.32 934.717  18
   0  -2  17 8127.23 1202.62  16
   2  -2  17 8305.98 1452.35  16
  -2   0  17 8074.48 1065.50  16
   0  -2 -17 8748.16 1178.20  18
   2  -2 -17 8035.67 1191.28  13
  -2   2  17 9276.74 930.810  12
   0  -2 -17 8494.45 1025.94  13
   0   2  17 9283.81 974.849  11
   2   0  17 10738.4 1304.35  11
   2  -2  17 10451.6 1465.96  11
  -2   2 -17 11307.3 1611.58  10
   0   2 -17 9580.94 1103.60  10
   2   0 -18 215878. 7962.53   8
   0  -2  18 241371. 8469.92   6
   2   0  18 213516. 7351.84   9
   2  -2 -18 224356. 8342.65   8
  -2   0  18 234856. 9002.06   6
   0  -2 -18 216126. 7686.07   7
  -2   2 -18 232014. 8321.57   7
  -2   0 -18 229800. 7936.05   7
   0   2  18 222910. 8101.66   9
   0   2 -18 252031. 8207.34   8
  -2   2  18 239177. 9017.20   9
  -2   0  18 237204. 9130.55   9
   2  -2  18 240866. 7571.51   9
   0  -2 -18 244701. 8328.77   8
   0  -2  18 231071. 8977.20   2
  -2   0 -18 225991. 6366.60   3
  -2   2  18 242007. 8441.47   5
   2  -2 -18 218360. 8480.09   3
  -2   0  18 247015. 8696.44   5
   2  -2  18 211029. 6005.33   5
   0  -2 -18 235614. 7594.14   3
  -2   0  18 241443. 8631.22  17
   0  -2 -18 220169. 8092.72  18
   2   0  18 228933. 8681.70  16
   0  -2  18 232498. 8458.06  17
   0   2  18 239549. 8172.03  16
   0  -2  18 229345. 8468.75  16
  -2   2 -18 227422. 6766.23  18
  -2   0 -18 229290. 7541.51  18
  -2   2  18 230193. 7293.36  16
  -2   2 -18 241693. 6932.79  15
   0   2 -18 247252. 7956.87  15
   2  -2  18 253471. 9338.38  16
  -2   0  18 218474. 7756.60  16
   0  -2 -18 224215. 7589.12  13
  -2   2  18 224792. 7151.80  12
   2  -2 -18 208165. 8039.57  13
  -2   2 -18 241535. 9081.05  10
   0   2 -18 235175. 7842.48  10
   0   2  18 232039. 7387.56  11
   2  -2  18 246294. 8885.93  11
   2   0  18 232369. 8159.56  11
  -2   0  19 65724.2 4185.43   9
   0  -2 -19 52138.7 3128.15   7
   2   0  19 54285.9 2956.75   9
   0  -2  19 64323.8 3722.76   6
  -2   2 -19 64382.4 3739.69   7
   2  -2  19 68263.4 3230.73   9
   2   0 -19 55214.3 3346.01   8
   0   2 -19 65229.5 3517.84   8
   2  -2 -19 60315.9 3640.32   8
  -2   0 -19 65300.4 3498.99   7
   0  -2 -19 62176.4 3597.65   8
   0  -2  19 66558.5 3771.73   9
  -2   0  19 62352.5 4034.00   6
   0   2  19 61907.2 3583.25   9
  -2   2  19 69873.3 4193.85   9
  -2   2  19 67417.2 3715.16   5
   0  -2  19 70047.6 4195.63   2
  -2   0 -19 62844.2 2295.89   3
  -2   0  19 70950.6 3910.59   5
   0  -2 -19 65342.9 3183.67   3
   2  -2 -19 63305.3 3841.86   3
   0  -2  19 65762.9 3796.61  17
   2   0  19 64829.7 3974.70  16
  -2   0  19 60616.1 3305.70  16
  -2   2 -19 58030.3 2580.96  18
  -2   0  19 65092.6 3857.39  17
  -2   2 -19 64635.8 2610.36  15
   0   2 -19 67791.0 3349.13  15
   0  -2  19 63455.7 3814.90  16
   0  -2 -19 60440.6 3532.37  18
   2  -2  19 74470.8 4411.30  16
  -2   0 -19 59452.9 3097.39  18
   0   2  19 67102.3 3629.60  16
  -2   2  19 64727.8 3046.34  16
   2  -2  19 69795.5 4099.18  11
  -2   2 -19 68287.2 4217.63  10
  -2   2  19 60011.5 2808.05  12
   0  -2 -19 59190.0 3130.17  13
   0   2 -19 63274.1 3366.75  10
   0   2  19 65933.1 3112.53  11
   2   0  19 61367.9 3542.76  11
  -2   2  20 2437.18 895.570   9
   0   2  20 1583.81 683.442   9
   2   0  20 1925.89 545.989   9
   2  -2 -20 940.022 539.242   8
  -2   2 -20 1933.99 801.312  10
   0  -2 -20 1966.73 656.241   8
   0   2 -20 2118.61 645.992   8
  -2   2 -20 919.113 499.214   7
   0  -2 -20 1207.90 471.119   7
  -2   0 -20 2244.40 675.973   7
   0  -2  20 2131.80 734.034   9
   2   0 -20 1781.23 626.375   8
   2  -2  20 1553.80 487.435   9
  -2   0  20 1218.43 809.557   6
  -2   0  20 2076.64 782.322   9
   0  -2  20 920.551 641.603   2
  -2   2  20 2895.08 775.302   5
  -2   0 -20 2392.74 386.099   3
   0  -2 -20 1979.19 565.198   3
   2  -2 -20 1510.45 680.800   3
  -2   0  20 3130.18 836.849   5
   0  -2  20 1008.83 584.971   6
  -2   2 -20 2280.99 466.600  18
   2  -2  20 1869.72 827.471  16
   0   2  20 1886.89 761.639  16
  -2   0  20 2226.21 685.052  16
   0  -2 -20 2569.35 778.853  18
  -2   0  20 2159.14 846.687  17
   0  -2  20 1431.92 664.165  17
   0  -2  20 1145.81 632.102  16
  -2   2  20 1643.24 518.610  16
  -2   0 -20 2289.63 631.135  18
   2   0  20 1681.00 711.328  16
  -2   2 -20 1843.05 387.978  15
   2  -2  20 2322.58 800.451  11
   2   0  20 2077.17 703.523  11
   0   2 -20 2152.67 668.972  10
   0  -2 -20 954.327 394.801  13
  -2   2  20 2766.08 541.272  12
   0   2  20 2019.31 555.714  11
   0   2 -20 2424.51 644.838  15
   2  -2  21 836.949 376.771   9
   2  -2 -21 701.412 491.912   8
  -2   0 -21 455.524 334.183   7
  -2   2  21 819.082 589.196   9
  -2   0  21 546.682 557.333   9
   0   2  21 301.825 408.376   9
   0   2 -21 719.094 452.132   8
   0  -2 -21 554.996 455.606   8
  -2   2 -21 433.156 439.298   7
   0  -2 -21 776.543 469.848   7
  -2   2 -21 1230.43 624.217  10
   0  -2  21 423.462 440.208   9
   2   0 -21 627.243 455.585   8
   2   0  21 730.270 424.329   9
   0  -2  21 612.669 527.637   2
  -2   2  21 663.053 401.886   5
   2  -2 -21 820.292 542.580   3
  -2   0 -21 1294.81 299.055   3
   0  -2 -21 574.320 373.943   3
   0  -2  21 1421.31 610.842   6
  -2   0  21 572.126 408.408   5
   0  -2  21 1227.67 568.458  17
  -2   0  21 1310.91 589.111  17
   0   2  21 816.325 514.062  16
  -2   0 -21 880.444 453.773  18
  -2   0  21 243.136 366.676  16
   0  -2  21 1776.52 729.895  16
  -2   2 -21 760.609 333.672  18
   0  -2 -21 864.126 487.155  18
   2   0  21 779.169 670.127  16
   2  -2  21 980.509 751.677  16
  -2   2  21 686.046 389.862  16
   0   2 -21 690.375 483.665  10
  -2   2  21 1236.03 407.117  12
   0   2 -21 938.592 410.666  15
   2   0  21 1496.86 680.163  11
  -2   2  21 692.172 346.047  11
   0   2  21 265.529 268.667  11
  -2   2 -21 1080.54 286.734  15
   0  -2 -21 702.405 414.742  13
   2  -2  21 130.561 538.888  11
  -2   0  22 991.241 613.108   9
   0  -2 -22 723.146 535.612   8
   0   2  22 1500.72 697.365   9
   2   0 -22 1232.92 614.646   8
  -2   0 -22 1141.13 552.733   7
   0  -2 -22 199.336 345.832   7
   0   2 -22 1449.70 572.865   8
  -2   2 -22 790.552 598.144   7
   2  -2 -22 513.936 517.734   8
  -2   2 -22 550.515 479.357  10
  -2   2  22 652.579 554.289   9
   2  -2  22 1730.22 514.048   9
   0  -2  22 996.377 480.324   9
   2   0  22 938.630 522.369   9
  -2   2  22 1283.13 570.275   5
   2  -2 -22 745.658 495.577   3
   0  -2 -22 973.471 462.102   3
   0  -2  22 1114.72 614.068   6
   0  -2  22 1032.11 593.311   2
  -2   0  22 1105.33 560.170   5
  -2   0 -22 1389.68 551.630  18
   2   0  22 1401.78 706.471  16
  -2   0  22 1433.47 613.122  17
   0  -2  22 1216.04 604.041  16
   0   2  22 771.679 498.423  16
  -2   0  22 1573.93 609.001  16
   0  -2 -22 90.8293 450.809  18
  -2   2  22 987.996 433.166  16
   2  -2  22 268.693 552.889  16
  -2   2 -22 397.179 288.555  18
   0  -2  22 1411.79 650.035  17
  -2   2 -22 951.569 293.914  15
   0   2 -22 1241.12 415.832  15
  -2   2  22 1465.10 416.308  12
   0  -2 -22 20.4820 413.887  13
  -2   2  22 1327.67 507.658  11
   0   2 -22 1356.13 595.520  10
   2  -2  22 1225.70 692.572  11
   2   0  22 1536.55 672.137  11
   0   2  22 642.015 375.793  11
   2   0  23 1179.02 551.779   9
   0  -2  23 1057.25 758.198   9
  -2   2  23 1741.64 832.874   9
   2  -2  23 1884.15 599.723   9
  -2   0 -23 409.744 443.528   7
  -2   0  23 1584.83 880.587   9
   0   2 -23 793.070 544.732   8
  -2   2 -23 1927.58 880.828  10
  -2   2 -23 1294.76 726.534   7
   2  -2 -23 458.455 494.026   8
   0  -2 -23 1069.79 483.277   7
   0  -2 -23 2073.17 814.060   8
   2   0 -23 826.847 500.365   8
   0   2  23 514.412 574.536   9
  -2   2  23 2093.33 658.296   5
  -2   0  23 480.286 410.451   5
   2  -2 -23 1001.62 673.043   3
   0  -2 -23 1258.12 501.923   3
   0  -2  23 1155.95 665.776   6
   0  -2  23 1422.76 716.492   2
  -2   2 -23 1273.77 418.875  18
  -2   0  23 943.086 552.186  16
   0  -2 -23 528.134 513.260  18
  -2   2  23 758.727 502.433  16
  -2   0  23 231.666 492.356  17
  -2   0 -23 1194.48 462.041  18
   2   0  23 2008.24 837.842  16
   0  -2  23 1077.11 548.509  16
   2  -2  23 1720.72 739.889  16
   0   2  23 705.077 560.169  16
   2  -2  23 1534.40 720.813  11
  -2   2  23 1241.55 402.357  12
   2   0  23 588.505 448.485  11
   0   2 -23 873.147 417.193  15
   0  -2 -23 412.759 467.647  13
   0   2 -23 1416.80 705.812  10
   0   2  23 633.864 457.124  11
  -2   2  23 1237.03 537.798  11
   0  -2  24 29054.2 2678.22   9
   0   2 -24 32642.6 2583.26   8
   2  -2 -24 27482.9 2598.19   8
   2   0 -24 27109.0 2487.49   8
   0  -2 -24 24439.2 2368.32   7
   0  -2  24 31457.3 2709.92   6
   0  -2 -24 28881.0 2669.84   8
  -2   2 -24 28136.5 2719.68   7
   2   0  24 27661.7 2285.22   9
   2  -2  24 31697.5 2305.89   9
  -2   0 -24 26362.6 2539.21   7
  -2   2  24 34586.5 3116.12   9
  -2   0  24 36280.3 3279.63   9
   0   2  24 28714.4 2687.53   9
   2  -2 -24 30733.3 2853.33   3
   0  -2 -24 28062.3 2199.60   3
   0  -2  24 30943.3 2797.99   2
  -2   0  24 31555.6 2473.32   5
  -2   2  24 30430.8 2400.83   5
  -2   0  24 32819.9 2506.74  16
   2   0  24 31558.0 3002.28  16
   0   2 -24 30622.1 2101.69  15
  -2   2  24 30660.1 2367.26  16
  -2   2 -24 28125.7 1961.26  18
   0  -2  24 31858.1 2871.21  16
   2  -2  24 35108.1 3163.05  16
  -2   0 -24 28970.5 2349.55  18
   0   2  24 35384.9 2928.41  16
  -2   0  24 25696.0 2661.35  17
   0  -2 -24 25626.5 2507.87  18
  -2   2  24 31936.6 1918.92  12
   0  -2 -24 28904.7 2372.80  13
  -2   2  24 33690.4 2365.40  11
   0   2 -24 32699.0 2657.98  10
   0   2  24 27381.2 2242.26  11
  -2   2 -24 31948.9 3106.33  10
   2   0  24 28405.5 2678.52  11
   2  -2  24 31455.0 2875.40  11
   0  -2  25 42308.9 3232.74   6
   0  -2 -25 47273.8 3531.80   8
  -2   0 -25 41395.6 3270.84   7
   2  -2 -25 40275.9 3228.39   8
   0   2 -25 43573.2 3276.98   7
   0   2  25 41903.0 3384.60   9
  -2   0  25 51261.3 3971.23   9
   0   2 -25 49977.0 3266.65   8
   2   0 -25 40418.7 3156.15   8
  -2   2 -25 43440.9 3514.78   7
   2  -2  25 52319.3 3058.92   9
   2   0  25 41441.5 2942.33   9
  -2   2  25 40841.8 3538.14   9
   0  -2  25 40640.0 3296.20   9
   0  -2 -25 38231.5 3054.14   7
  -2   0  25 50644.3 3180.19   5
   2  -2 -25 48657.2 3652.04   3
   0  -2  25 47052.7 3509.28   2
  -2   2  25 51197.3 3154.00   5
   0  -2 -25 41511.9 2792.74   3
  -2   0  25 45144.7 3065.73  16
   0   2  25 47908.9 3556.44  16
   0  -2  25 42885.9 3421.81  16
  -2   2  25 47274.9 3065.07  16
  -2   0  25 45276.5 3562.17  17
   2  -2  25 46126.7 3737.31  16
   0  -2 -25 45772.3 3453.92  18
   0   2 -25 45933.4 2626.30  15
  -2   2 -25 42822.6 2542.33  18
   2   0  25 44003.1 3652.04  16
  -2   0 -25 36296.2 2795.16  18
   0   2  25 39628.9 2829.59  11
   2  -2  25 46508.9 3615.92  11
   0   2 -25 50259.2 3377.47  10
  -2   2 -25 48281.5 3873.00  10
  -2   2  25 44936.3 2867.85  11
   2   0  25 44788.0 3451.02  11
   0   2  26 8420.66 1524.57   9
  -2   0  26 12326.3 1945.08   9
   0   2 -26 9255.55 1396.02   8
   2   0  26 9880.52 1397.38   9
  -2   0 -26 7169.41 1357.55   7
   2   0 -26 7431.29 1369.46   8
   0  -2 -26 8974.30 1590.82   8
   2  -2  26 9252.07 1290.20   9
   2  -2 -26 9189.77 1533.97   8
  -2   2 -26 8483.13 1557.12   7
   0  -2 -26 7663.83 1338.37   7
   0  -2  26 8086.28 1468.68   9
   0   2 -26 8231.56 1403.97   7
   0  -2  26 12088.6 1714.24   6
  -2   2 -26 13242.0 1992.37  10
  -2   2  26 10131.5 1741.64   9
   0  -2  26 9311.24 1556.19   2
   2  -2 -26 8262.77 1515.56   3
  -2   2  26 10380.5 1371.86   5
  -2   0  26 9489.50 1350.16   5
   0  -2 -26 8256.61 1246.32   3
  -2   2 -26 7476.71 1039.48  18
  -2   0  26 9494.41 1390.82  16
   0  -2  26 8664.46 1547.96  16
   2  -2  26 9760.25 1733.21  16
   0  -2 -26 9117.10 1556.76  18
   0   2 -26 9490.21 1126.03  15
   2   0  26 9837.22 1746.67  16
   0   2  26 8410.01 1524.59  16
  -2   2  26 9479.24 1386.67  16
  -2   0 -26 7804.68 1262.61  18
   0   2 -26 9866.61 1511.09  10
   2  -2  26 8715.81 1549.40  11
   0   2  26 8527.41 1309.52  11
  -2   2  26 10438.8 1343.12  11
   2   0  26 8269.22 1509.81  11
   2   0  27 1328.67 647.939   9
  -2   2 -27 818.406 700.765   7
   0  -2  27 1699.57 814.588   9
   2  -2  27 1058.83 558.008   9
   0   2 -27 516.565 500.124   7
   0   2 -27 1465.44 625.741   8
   0   2  27 1000.20 668.424   9
  -2   2  27 707.461 677.389   9
   0  -2 -27 825.828 740.549   8
   2  -2 -27 1311.81 767.398   8
   2   0 -27-899.681 608.385   8
  -2   0 -27 660.619 638.833   7
  -2   0  27 1100.11 911.821   9
   0  -2 -27 114.251 575.902   7
  -2   2 -27 798.005 636.850  10
   0  -2 -27 459.595 413.780   3
  -2   2  27 423.881 367.745   5
  -2   0  27 400.377 426.197   5
   0  -2  27 201.490 473.146   2
   2  -2 -27 809.359 713.626   3
   2   0  27 108.059 754.727  16
  -2   0  27 1514.38 718.410  16
   0   2  27 874.052 755.538  16
  -2   2  27 527.163 501.526  16
   0  -2  27 988.604 692.371  16
  -2   2 -27 1418.32 491.833  18
   2  -2 -27 534.790 638.993  18
  -2   0 -27 788.220 512.486  18
   2  -2  27 1256.68 751.414  16
   0  -2 -27 511.113 634.630  18
   2   0  27 702.526 661.182  11
  -2   2  27 609.978 427.873  11
   0   2  27 1962.82 731.114  11
   0   2 -27 905.320 593.715  10
   2  -2  27 1078.63 737.022  11
   0   2 -27 873.060 434.734  15
   0   2 -28 8665.19 1391.41   8
  -2   2  28 6550.03 1504.10   9
   2   0 -28 7528.85 1385.47   8
  -2   0  28 10127.8 1826.22   9
   0  -2  28 6805.67 1385.94   9
  -2   0 -28 7496.20 1511.18   7
   0   2 -28 7226.74 1387.13   7
   0   2  28 7543.51 1490.08   9
   0  -2 -28 7420.67 1519.08   8
  -2   2 -28 10224.8 1845.42  10
   0  -2 -28 6739.41 1343.49   7
  -2   2 -28 7318.84 1540.87   7
   2  -2  28 7668.50 1212.93   9
   2  -2 -28 10432.3 1645.47   8
   2   0 -28 9691.48 1319.95  10
   2   0  28 7993.50 1348.61   9
   0  -2  28 5876.73 1271.37   2
   2  -2 -28 5747.59 1368.68   3
  -2   2  28 10056.4 1326.14   5
   0  -2 -28 6159.42 1122.87   3
  -2   0  28 8014.64 1263.50   5
   0  -2 -28 7711.46 1478.89  18
   2  -2  28 8299.91 1642.23  16
  -2   0  28 5370.30 1096.70  16
   2   0  28 9530.68 1760.14  16
   0  -2  28 7376.08 1474.08  16
  -2   2  28 7108.52 1289.16  16
   0   2  28 5753.58 1433.25  16
   2  -2 -28 8122.92 1568.72  18
  -2   0 -28 6070.68 1120.63  18
   0   2  28 7374.23 1288.68  11
   0   2 -28 8015.98 1406.89  10
   2   0  28 7731.62 1509.86  11
  -2   2  28 7587.97 1219.67  11
   2  -2  28 7419.95 1496.44  11
   0  -2 -29 713.117 650.910   8
   2   0 -29 1208.90 602.480  10
   0   2  29 1234.36 910.993   9
   2  -2  29 530.576 506.982   9
   0  -2 -29 562.396 514.897   7
  -2   2 -29 884.368 622.945   7
   0   2 -29 607.249 590.531   7
  -2   0  29-96.6249 734.197   9
   0  -2  29 372.323 628.800   9
   2  -2 -29 796.987 751.966   7
  -2   2 -29 468.992 720.096  10
  -2   2  29 1421.22 919.405   9
   2   0 -29 300.628 488.249   8
  -2   0 -29 957.740 971.697   7
   0   2 -29 1888.15 830.890   8
   2  -2 -29 1356.83 829.463   8
   2   0  29 375.219 597.993   9
   2  -2 -29 205.726 570.054   3
  -2   0  29 950.589 545.976   5
  -2   2  29-37.0383 420.641   5
   0  -2  29 941.605 691.566   2
   0  -2 -29 537.092 484.150   3
   2  -2  29 222.749 707.243  16
  -2   0  29 1419.36 706.726  16
   2   0  29 695.997 693.450  16
   0  -2  29 877.879 743.805  16
   0   2  29 675.334 788.314  16
   0  -2 -29 422.478 559.036  18
   2  -2 -29 384.664 622.080  18
  -2   0 -29 819.277 601.270  18
  -2   2  29 158.264 596.682  16
  -2   2  29 492.774 472.605  11
   0   2 -29 915.064 732.681  10
   0   2  29 940.414 649.493  11
   2   0  29 745.648 825.939  11
   2  -2  29 993.624 764.382  11
  -2   0 -30 65341.4 4836.56   7
  -2   2  30 83044.9 5435.28   9
   2  -2 -30 73376.2 4772.26   8
   0   2 -30 77106.5 4559.34   8
   2   0  30 69978.3 4402.86   9
   2   0 -30 76907.1 4801.26   8
   0  -2 -30 83001.5 5268.54   8
   2  -2 -30 73561.9 4667.83   7
   2  -2  30 79678.2 4291.91   9
   0  -2 -30 70717.1 4768.25   7
   0   2  30 72686.2 5005.89   9
  -2   2 -30 72617.4 5075.46   7
   0   2 -30 79385.7 4822.33   7
   0  -2  30 87564.5 5165.33   9
  -2   0  30 91138.7 5752.70   9
   2  -2  30 74941.4 4774.08   2
   2  -2 -30 72732.9 4886.94   3
   0  -2 -30 72651.0 4291.93   3
   0  -2  30 79735.1 4803.21   2
   2   0  30 77192.5 5374.53  16
   0   2  30 73161.5 5053.15  16
  -2   0  30 80227.3 4574.14  16
   0  -2  30 81541.8 5129.88  16
   0  -2 -30 64491.8 4652.96  18
   2  -2 -30 82053.0 5288.79  18
   2  -2  30 79563.6 5364.98  16
  -2   2  30 76260.5 4560.98  16
  -2   0 -30 70507.8 4454.27  18
   2   0  30 74332.5 5044.67  11
  -2   2  30 78860.3 4259.75  11
   2   0 -30 80524.5 4273.25  10
   0   2  30 73844.6 4442.05  11
   0   2 -30 86527.4 4924.63  10
  -2   2 -30 83815.1 5486.61  10
   2  -2  30 78956.7 5105.74  11
  -2   2 -31 36900.8 3572.42   7
   0  -2 -31 32938.1 3312.46   8
   2   0  31 34715.9 3016.49   9
   2  -2  31 32916.5 2695.18   9
   0  -2  31 34109.0 3150.47   9
   2   0 -31 35762.3 3212.37   8
  -2   0 -31 34060.8 3426.37   7
   0  -2 -31 35372.7 3304.71   7
   0   2  31 31668.1 3234.54   9
   0   2 -31 35838.6 3006.98   8
   2  -2 -31 38104.7 3282.57   7
  -2   2  31 37931.1 3631.15   9
  -2   0  31 45772.4 3992.88   9
   2  -2 -31 39024.0 3392.02   8
   0   2 -31 36016.9 3207.49   7
   2  -2 -31 31216.9 3091.42   3
   0  -2 -31 36266.4 2924.83   3
   2  -2  31 31723.8 3024.93   2
   0  -2  31 40790.1 3315.42   2
   2  -2 -31 37208.9 3483.71  18
  -2   0 -31 33012.8 2959.24  18
   2   0  31 33861.5 3517.64  16
   2  -2  31 40790.5 3784.01  16
   0   2  31 35897.2 3507.90  16
   0  -2  31 39352.1 3510.56  16
   0  -2 -31 34280.8 3288.28  18
  -2   2  31 38224.4 3143.49  16
  -2   0  31 37432.5 3052.18  16
   2   0 -31 40493.9 2928.99  10
   0   2 -31 43587.8 3403.30  10
   2   0  31 38342.4 3562.30  11
  -2   2 -31 41435.3 3791.39  10
   2  -2  31 38233.8 3492.07  11
   0   2  31 34926.2 2990.88  11
  -2   2  31 35914.8 2788.03  11
  -2   2 -32 1543.52 898.489   7
  -2   2  32 1031.57 835.686   9
   0   2 -32 2758.67 988.346   7
  -2   2 -32 1058.47 697.498  10
   0   2  32 1820.89 819.449   9
   2  -2 -32 1682.71 934.278   7
   0  -2  32 1547.78 942.423   9
   2  -2 -32 1868.75 969.217   8
  -2   0  32 559.842 850.769   9
  -2   0 -32 158.884 658.153   7
   2  -2  32 1839.56 570.238   9
   0  -2 -32 1057.15 844.206   8
   0   2 -32 1078.79 710.123   8
   2   0 -32 1679.86 856.681   8
   0  -2 -32 876.852 681.664   7
   2   0  32 1839.61 902.790   9
   0  -2  32 1423.84 710.891   2
   2  -2 -32 2116.07 888.863   3
   2  -2  32 1706.33 822.877   2
  -2   0  32 1861.83 754.737  16
   0  -2 -32 816.872 686.477  18
  -2   0 -32 1051.19 606.407  18
   2  -2  32 1928.10 906.052  16
   0  -2  32 670.848 556.083  16
   2  -2 -32 1979.40 950.065  18
   0   2  32 2641.00 1151.53  16
   2   0  32 1428.78 870.886  16
  -2   2  32 532.950 522.509  16
   0   2  32 1840.16 799.111  11
   0   2 -32 3088.58 1073.59  10
   2  -2  32 3199.22 984.482  11
   2   0  32 1564.58 889.794  11
   0  -2 -33 580.785 532.494   7
  -2   2 -33-367.799 697.976  10
   0   2  33 324.708 771.914   9
   0  -2  33-52.1874 734.453   9
  -2   0 -33 853.005 835.079   7
   2   0  33-44.5611 557.224   9
   0  -2 -33-539.157 727.046   8
   2  -2 -33 329.134 664.562   7
  -2   2  33-299.449 853.410   9
   0   2 -33 457.602 605.208   8
  -2   2 -33 1315.72 839.690   7
   2  -2 -33 87.5920 564.451   8
   2   0 -33-782.919 671.191   8
  -2   0  33 186.338 647.817   9
   0   2 -33-345.245 526.913   7
   0  -2  33 213.386 457.071   2
   2  -2  33 658.712 551.141   2
   0  -2  33 424.578 576.778  16
   2   0  33 584.780 896.985  16
  -2   0  33 198.569 427.332  16
  -2   0 -33-710.634 556.799  18
   0  -2 -33 154.063 495.894  18
   2  -2 -33 206.125 504.076  18
   0   2  33-256.144 566.110  16
   2  -2  33-26.2490 683.067  16
   0   2  33-808.485 572.172  11
   2   0  33-78.3621 742.502  11
   0   2 -33-228.042 571.071  10
   2  -2  33-27.2397 617.475  11
   2  -2 -34 1102.79 772.967   7
  -2   2  34-375.158 746.280   9
   0   2 -34 1013.84 643.470   8
  -2   0  34 250.311 660.698   9
   0  -2  34 488.711 590.107   9
   2   0 -34-1011.18 737.799   8
   0   2  34 131.900 545.280   9
   0  -2 -34-141.628 934.876   8
  -2   2 -34 957.244 698.810   7
   0  -2 -34 674.583 600.707   7
   2  -2 -34 638.079 714.872   8
   0   2 -34-71.0557 550.122   7
   2   0  34-43.0165 554.095   9
  -2   0 -34 958.467 640.804   7
   2  -2  34 406.746 574.399   2
  -2   0  34 271.129 461.404  16
   2  -2 -34 171.177 606.603  18
   2   0  34 1405.75 868.374  16
   0   2  34-370.463 648.647  16
  -2   0 -34-938.735 626.871  18
   0  -2  34-50.8666 592.555  16
   2  -2  34-1843.83 1033.16  16
   0  -2 -34 1257.80 776.769  18
   2   0  34 1240.25 912.006  11
  -2   2 -34 1487.86 974.067  10
   2  -2  34 338.396 640.530  11
   0   2  34 854.422 589.277  11
   0   2 -34-234.662 488.541  10
   2   0  35 406.463 598.891   9
   2  -2 -35-289.505 647.155   8
   0  -2  35-63.2370 654.711   9
  -2   2  35-217.387 884.801   9
  -2   0  35 593.923 896.039   9
   2   0 -35 357.057 628.669   8
   0  -2 -35 930.724 746.037   8
   2  -2 -35 389.935 595.706   7
   0   2 -35 385.953 688.149   8
  -2   2 -35 883.193 823.150   7
   0  -2 -35 411.200 659.557   7
   0   2  35-78.8575 722.052   9
  -2   0 -35 982.771 967.241  10
  -2   0 -35 143.328 681.086   7
   0   2 -35 778.631 632.494   7
   2  -2  35 427.410 705.737   2
   2  -2 -35 273.479 686.791  18
   0   2  35 121.518 679.316  16
   2  -2  35 145.503 767.422  16
   2   0  35 1705.61 1144.20  16
   0  -2 -35-574.242 681.854  18
  -2   0 -35-185.379 466.351  18
   0  -2  35-1004.63 757.064  16
   0   2 -35 232.375 512.188  10
   0   2  35 99.0539 578.370  11
   2   0  35-498.911 712.785  11
  -2   2 -35-1378.94 901.338  10
   2  -2  35 217.947 799.695  11
  -2   0  36 6469.82 1672.46   9
   2   0  36 3036.21 1131.18   9
   2   0 -36 4342.15 1319.85   8
   0  -2 -36 5794.70 1494.28   7
   0  -2  36 4926.97 1247.32   9
  -2   2 -36 5241.52 1455.81   7
   0   2 -36 3740.50 1163.17   8
  -2   0 -36 3985.47 1400.62   7
   2  -2 -36 6647.59 1499.27   8
   2  -2 -36 4768.75 1359.90   7
   0   2  36 4428.23 1348.16   9
  -2   0 -36 4339.19 1461.20  10
   0   2 -36 3219.09 1061.77   7
   2   0 -36 2856.84 1138.93   7
  -2   2  36 3027.91 1119.24   9
  -2   0 -36 3956.77 1193.15  18
   0   2  36 7809.36 1970.62  16
   2   0  36 4521.94 1493.70  16
   0  -2 -36 5788.46 1430.41  18
   0  -2  36 4303.22 1383.62  16
   2  -2  36 5423.17 1476.86  16
   2  -2 -36 3845.81 1306.78  18
   2  -2  36 4527.98 1440.92  11
  -2   2 -36 4127.16 1361.02  10
   0   2 -36 5200.20 1324.51  10
   2   0  36 3889.82 1346.10  11
   0   2 -37 13977.0 2189.03   7
   2   0 -37 16784.4 2335.92   8
   0  -2 -37 19124.3 2633.84   7
   2   0  37 17907.6 2326.45   9
   2  -2 -37 19300.3 2583.29   8
  -2   2  37 20878.8 2827.18   9
  -2   0 -37 18525.8 2725.63   7
   2  -2 -37 22445.9 2673.08   7
  -2   2 -37 21224.9 2843.64   7
   2   0 -37 21437.2 2670.66   7
   0  -2  37 13619.2 2074.36   9
  -2   0  37 21489.5 2853.21   9
   0   2  37 17792.2 2583.70   9
   0   2 -37 19011.3 2400.77   8
   2   0  37 16131.7 2594.08  16
   2  -2  37 19756.3 2822.54  16
   0   2  37 16630.1 2565.14  16
   0  -2 -37 19805.8 2673.34  18
   0  -2  37 17170.5 2468.24  16
   2  -2 -37 19853.8 2672.87  18
   0   2 -37 19207.1 2367.78  10
   2  -2  37 23653.6 2903.89  11
   2   0  37 14260.1 2377.94  11
  -2   2 -37 18602.9 2684.19  10
  -2   0 -37 24388.4 3112.53  10
   0  -2  37 21601.7 2770.61  11
  -2   0 -38 3946.37 1395.04  10
   2  -2 -38 4771.78 1354.53   8
  -2   0 -38 3110.19 1136.28   7
   0  -2  38 4342.87 1270.84   9
   2   0 -38 2629.58 1043.35   7
  -2   2  38 4340.21 1402.13   9
  -2   0  38 3842.70 1210.15   9
   0   2 -38 3578.60 1190.72   8
  -2   2 -38 3232.65 1194.74   7
   2   0 -38 4631.75 1257.99   8
   2  -2 -38 3719.39 1162.74   7
   0  -2 -38 3113.37 1195.37   7
   0   2  38 3692.22 1257.92   9
   0   2 -38 2008.17 952.197   7
   2  -2  38 3355.76 1263.92  16
   2  -2 -38 3424.09 1237.33  18
   2   0  38 4432.79 1559.54  16
   0   2  38 3667.42 1486.90  16
   0  -2 -38 2767.42 1186.87  18
   0  -2  38 4224.41 1380.59  16
  -2   2 -38 3079.92 1303.09  10
   0  -2  38 762.032 836.127  11
   0   2 -38 1213.01 778.051  10
   2  -2  38 3512.35 1252.78  11
   2   0  38 5536.73 1606.36  11
   2   0 -39-126.856 709.146   7
  -2   0  39-208.661 712.660   9
  -2   0 -39-253.844 724.435  10
   0  -2  39-578.188 638.504   9
   0   2  39-440.941 733.882   9
  -2   0 -39-65.4010 701.623   7
  -2   2  39 881.874 828.210   9
   0   2 -39 236.245 735.660   8
   0   2 -39-513.556 771.697   7
  -2   2 -39 4.15625 717.477   7
   0  -2 -39 912.207 963.025   7
   2  -2 -39 284.430 869.040   8
   2  -2 -39 560.357 659.337   7
   2   0 -39 1260.62 926.926   8
   2  -2  39 1148.65 923.061  16
   2   0 -39-649.654 790.578  18
   0  -2 -39 1825.68 1140.17  18
   2   0  39-898.729 1137.18  16
   0   2  39 977.766 896.844  16
   2  -2 -39 363.471 784.177  18
   0  -2  39 108.750 790.878  16
  -2   0  39-379.489 808.408  11
   2   0  39 730.846 1086.50  11
   0  -2  39 26.0828 731.043  11
  -2   2 -39 43.4333 629.996  10
   2  -2  39-235.224 653.376  11
   2  -2 -40 9472.59 1845.84   7
   2   0 -40 9423.23 1889.53   7
  -2   2  40 8343.39 1864.75   9
  -2   2 -40 6446.67 1643.72   7
  -2   0 -40 6678.68 1731.59   7
  -2   0 -40 8398.62 1893.03  10
   0   2 -40 8049.59 1709.27   8
   2  -2 -40 8348.52 1730.35   8
   0  -2 -40 6168.69 1582.39   7
   2   0 -40 6141.24 1488.28   8
   0   2 -40 10987.9 1877.90   7
  -2   0  40 7264.26 1756.29   9
   0   2  40 7660.72 1771.30   9
   0  -2  40 7258.08 1574.76   9
   2  -2 -40 7043.45 1596.42  18
   0   2  40 8058.77 1941.45  16
   2   0  40 6386.21 1690.79  16
   2   0 -40 5043.49 1470.56  18
   0  -2 -40 6267.76 1530.59  18
   2  -2  40 8241.05 1902.63  16
   0  -2  40 7154.75 1711.84  16
   2  -2  40 9319.48 1856.38  11
   0  -2  40 10577.4 1956.17  11
   2   0  40 8492.37 1790.95  11
  -2   2 -40 7102.13 1761.27  10
  -2   0  40 6206.11 1594.70  11
  -2   0 -41-489.751 634.225  10
   0   2 -41 104.195 415.602   7
   0  -2  41 685.333 902.527   9
   2   0 -41 219.364 760.094   7
  -2   0  41-390.737 711.811   9
   0   2  41 589.566 717.680   9
  -2   0 -41-261.787 858.275   7
   0  -2 -41 1137.34 1146.73   7
  -2   2 -41 1095.05 709.119   7
   0   2 -41-176.559 464.747   8
   2  -2 -41-411.011 847.285   8
   2   0 -41 1160.67 702.828   8
  -2   2  41 316.932 741.041   9
   2  -2 -41-656.566 742.650   7
   0  -2  41 487.567 853.785  16
   2   0  41 1196.52 524.794  16
   0  -2 -41-204.187 525.604  18
   2  -2 -41 677.290 631.347  18
   2  -2  41 1686.06 905.769  16
   2   0 -41-285.815 579.246  18
   0   2  41 968.649 1233.59  16
   0  -2  41 234.603 434.206  11
   2   0  41-278.601 643.965  11
  -2   2 -41 1953.21 963.670  10
  -2   0  41 1734.18 1135.50  11
   2  -2  41-1864.37 931.133  11
   0   2 -42 14505.7 2120.12   8
   2  -2 -42 10874.6 2043.65   7
   0  -2 -42 13180.0 2368.71   7
   0  -2 -42 13216.3 2217.87  18
   0   2  42 13704.3 2372.00  16
   2   0 -42 13454.6 2113.67  18
   0  -2  42 12368.4 2126.84  16
   2   0  42 12771.6 2197.95  11
  -1  -2   0 85303.5 2807.13   7
  -3   2   0 81497.7 3050.51   9
  -3   2   0 81534.0 2961.65   7
  -2  -1   0 84663.8 3298.46   6
  -2   3   0 80910.4 2382.24   7
  -2  -1   0 82340.3 3004.15   7
  -3   1   0 82736.2 3853.13   6
  -1  -2   0 85348.9 3292.83   6
  -3   1   0 84849.3 3118.29   7
   2  -3   0 74157.1 2413.07   7
   2  -3   0 78443.9 2504.86   8
   2  -3   0 85005.5 3006.58   6
  -2   3   0 81373.7 2766.92   9
   1  -3   0 82599.2 3136.39   6
  -1   3   0 85140.8 3064.92   9
   2   1   0 83895.6 3180.48   1
  -2   3   0 78588.1 3427.97   5
   2   1   0 80325.8 3017.14   4
  -3   2   0 91082.6 3874.23   5
   3  -2   0 80762.6 4221.54   3
   1   2   0 82731.3 3275.52   1
  -3   1   0 79472.5 4232.13   5
   1  -3   0 85263.0 3789.44   2
   2  -3   0 82949.5 4115.84   2
   1  -3   0 85007.6 2662.54  17
   3  -2   0 84544.8 2834.84  16
  -2  -1   0 85504.7 3241.97  17
  -1  -2   0 85665.0 3185.76  17
   3  -1   0 85965.5 2746.91  16
  -3   2   0 82211.0 2686.75  17
  -2  -1   0 86421.1 3266.10  18
  -2   3   0 76920.5 3294.28  15
  -1   3   0 84137.4 3448.17  15
   1  -3   0 81530.6 2863.53  18
  -3   1   0 87036.9 3345.20  18
   2  -3   0 83250.2 2742.31  18
   1   2   0 84784.9 3730.59  15
  -1  -2   0 84312.3 3172.62  18
  -3   1   0 87530.7 3048.21  17
  -1   3   0 82876.2 3046.18  10
  -2   3   0 81140.9 3104.57  10
   3  -2   0 83810.0 3020.66  13
   2   1   0 82075.2 3198.34  11
   1   2   0 87718.4 3207.10  11
   3  -1   0 84882.6 3093.60  11
   1  -3   0 79324.4 2472.91  14
  -3   1   0 81912.2 2740.57  10
  -3   2   0 82288.5 2940.70  10
   3  -2   0 85803.5 2883.77  11
  -2   3  -1 57170.9 2036.70   9
  -1  -2   1 59678.7 2590.44   6
  -2   3   1 54043.0 1683.74   7
  -3   2  -1 58023.8 2289.58   7
  -2  -1  -1 56484.4 2491.23   6
  -3   1   1 55116.1 2346.48   7
  -2  -1   1 56413.1 2289.88   7
  -1  -2   1 57479.5 2130.22   7
   2  -3   1 47268.2 1756.00   7
   1  -3  -1 53138.0 2390.22   6
  -3   2   1 54676.1 2227.42   7
   2  -3   1 55926.7 1782.54   8
  -3   1   1 58183.3 3142.35   6
   1   2  -1 54440.8 2029.40   8
  -3   1  -1 56890.1 2923.25   6
   2  -3  -1 51102.6 1708.67   7
  -1   3   1 55112.8 2304.82   9
  -2  -1  -1 54321.2 2247.81   7
   3  -2  -1 53701.1 2279.95   8
  -2  -1   1 56551.9 2564.48   6
   2  -3   1 54861.2 2212.72   6
  -1  -2  -1 57983.7 2536.34   6
  -2   3  -1 55862.3 1747.88   7
  -2   3   1 58782.4 2132.52   9
  -1  -2  -1 54797.8 2062.51   7
  -3   2  -1 56960.5 2176.58   9
  -1   3  -1 61491.5 2369.32   9
   2  -3  -1 53109.6 1897.14   8
  -3   1  -1 57742.7 2387.61   7
  -3   2   1 48388.6 2390.87   9
   1  -3   1 53703.6 2355.74   6
  -3   1   1 50590.4 3329.44   5
   3  -2   1 52523.2 3198.76   3
   2   1  -1 57250.8 2276.09   4
  -3   2  -1 61367.7 2969.29   5
  -3   1  -1 55330.9 3318.39   5
   1  -3  -1 58339.8 2879.13   2
  -2   3  -1 55178.2 2656.01   5
   2   1   1 55864.3 2344.07   1
   2  -3  -1 54892.9 3090.49   2
   1   2   1 55816.2 2489.80   1
   2  -3   1 56028.2 3383.67   2
   2   1  -1 58584.9 2533.36   1
   2   1   1 54038.1 2320.21   4
   1   2  -1 59850.6 2616.59   1
  -2   3   1 50185.8 2619.66   5
   3  -2  -1 53933.1 3383.24   3
  -3   2   1 59452.5 3067.53   5
   1  -3   1 55631.8 3008.56   2
  -1  -2   1 52234.5 1779.35   4
   3  -2  -1 56427.7 1939.22  16
  -3   1   1 57042.5 2288.31  17
  -3   2  -1 54461.7 1948.44  17
  -2  -1  -1 58102.3 2501.91  17
  -2  -1   1 54851.5 2485.09  18
  -2  -1  -1 56285.6 2481.28  18
   3  -1   1 57670.3 2129.04  16
   2  -3  -1 54000.5 2095.15  18
  -3   1  -1 56449.9 2282.64  17
   1  -3  -1 57907.1 1992.86  17
  -1  -2   1 57740.5 2443.94  17
  -3   1  -1 58488.0 2538.23  18
  -1  -2  -1 56764.8 2436.07  17
   1  -3   1 56148.4 1963.33  17
  -2   3  -1 54787.7 2585.57  15
  -1  -2  -1 56807.3 2424.12  18
   1  -3  -1 53265.4 2166.20  18
  -1  -2   1 58412.5 2435.78  18
  -1   3  -1 60066.4 2771.32  15
   3  -1  -1 51941.6 1899.83  16
  -2   3   1 54781.0 2572.13  15
   3  -2   1 57777.4 2280.40  16
  -3   2   1 57595.3 2027.26  17
   2  -3   1 52369.1 1919.26  18
  -2  -1   1 58609.8 2521.57  17
   1   2   1 56224.9 2833.39  15
   1  -3   1 53535.1 2085.59  18
  -1   3   1 58161.5 2659.03  15
  -3   2  -1 54324.8 2235.74  10
  -2   3   1 50992.6 2295.20  10
   3  -1  -1 55810.4 2316.88  11
   3  -2   1 55841.8 2209.22  13
  -1   3   1 55513.9 2321.26  10
  -3   1  -1 53156.8 2085.49  10
  -3   2   1 56748.4 2188.61  10
   1   2   1 53456.5 2354.58  11
   3  -2   1 57228.8 2206.21  11
   2   1   1 55615.2 2454.64  11
   3  -2  -1 55497.6 2350.10  13
   2   1  -1 52331.7 2409.83  11
  -3   1   1 53705.0 1944.77  10
   1  -3   1 54727.8 1822.69  14
   1   2  -1 56496.0 2431.76  11
  -1   3  -1 59690.7 2377.41  10
   3  -2  -1 56181.4 2116.86  11
  -2   3  -1 54096.1 2378.93  10
   3  -1   1 58093.6 2384.37  11
   2  -3   2 3776.08 467.744   6
  -3   2   2 4093.88 506.155   7
   1   2   2 4135.36 606.308   9
   2   1  -2 4049.62 519.938   8
  -2   3   2 4955.22 528.358   9
  -1   3  -2 3553.42 221.296   7
  -2   3  -2 3798.82 406.112   9
  -3   1  -2 4225.01 558.367   7
  -1   3   2 4314.59 556.513   9
  -2   3  -2 3838.00 330.024   7
  -3   2   2 3894.44 625.953   9
  -2  -1   2 3480.70 498.749   7
  -1   3  -2 4043.61 248.198   7
  -1   3  -2 3451.31 486.157   9
   2  -3  -2 3487.21 396.242   8
   3  -2  -2 3575.21 499.952   8
   2  -3   2 3056.53 347.429   7
   2  -3   2 3853.21 318.620   8
  -1  -2  -2 3699.53 422.396   7
   3  -1  -2 3998.78 561.351   8
  -3   1   2 4312.39 554.593   7
   2  -3  -2 3489.03 280.800   7
  -3   2  -2 3662.68 489.313   7
  -2  -1  -2 3548.52 485.087   7
   1   2  -2 4330.83 450.497   8
  -3   2  -2 4119.99 401.093   9
  -3   2  -2 3895.54 673.262   5
   1  -3  -2 3813.77 558.525   6
   2   1  -2 3959.83 479.566   4
   1   2   2 4483.70 604.840   1
  -2   3  -2 3631.70 604.354   5
   1  -3   2 3208.05 702.907   2
   3  -2   2 4300.69 877.823   3
  -3   1  -2 4796.87 895.244   5
   2  -3  -2 3480.24 710.138   2
  -1  -2   2 2798.32 491.915   6
   1   2  -2 4350.37 648.944   1
   1  -3   2 3883.03 540.800   6
  -3   1   2 3552.51 869.674   5
   3  -2  -2 3324.13 845.367   3
  -3   1  -2 3879.97 682.564   6
  -2   3   2 3990.15 690.350   5
  -1   3   2 4526.21 723.267   5
   2   1   2 3170.38 506.088   4
  -1  -2   2 3566.29 293.996   4
   2   1   2 4329.76 525.560   1
   1  -3  -2 3480.76 639.104   2
  -2  -1  -2 4145.26 583.511   6
  -1  -2  -2 4262.08 602.929   6
  -2  -1   2 3429.49 585.019   6
  -3   1   2 4808.86 889.381   6
  -3   2   2 4321.28 814.113   5
   1  -3   2 3933.95 434.439  18
  -1  -2  -2 3699.68 554.099  18
   1  -3  -2 3463.25 470.928  18
  -3   1   2 3054.58 462.515  17
  -3   2  -2 4087.68 405.028  17
   3  -1   2 3696.79 463.440  16
   1  -3  -2 3897.60 411.985  17
  -3   1  -2 4391.23 532.303  17
   3  -2   2 4227.05 584.367  16
  -2  -1  -2 4038.84 580.387  18
  -2  -1  -2 4114.58 585.939  17
   3  -2  -2 4337.83 340.000  16
  -3   1  -2 3694.15 536.394  18
   1  -3   2 3359.22 377.597  17
   2  -3   2 3601.38 341.486  18
  -2  -1   2 4001.78 592.555  17
  -3   2   2 4190.92 451.105  17
  -1  -2   2 4101.22 565.586  18
  -1  -2  -2 3451.04 525.272  17
  -1  -2   2 3929.34 565.539  17
  -2  -1   2 4127.97 601.413  18
   2  -3  -2 4315.77 492.373  18
   3  -2   2 3728.73 493.432  11
   2  -3  -2 3828.00 332.523  11
  -2   3  -2 3477.55 587.369  15
  -2   3   2 3312.92 495.669  10
   3  -2  -2 3955.79 439.785  11
   1  -3   2 4156.26 372.442  14
  -2   3  -2 4123.30 568.056  10
   2   1   2 3735.71 561.534  11
   1   2  -2 3969.90 569.981  11
  -2  -1   2 3681.27 285.410  10
   1   2   2 4671.68 592.722  11
   2   1  -2 4345.46 599.721  11
  -3   1  -2 3507.39 459.400  10
   3  -1  -2 3914.32 515.756  11
  -2   3   2 4311.62 633.910  15
  -3   1  -2 3698.59 326.792  13
   3  -1   2 3683.96 538.972  11
   3  -2   2 3392.12 416.486  13
   2  -3  -2 3531.57 309.260  11
  -1   3   2 3711.20 596.502  15
  -3   2   2 4110.70 473.840  10
   1   2   2 3340.21 631.558  15
   3  -2  -2 3613.79 535.670  13
   2   1   2 3644.89 378.679  14
  -3   1   2 3628.57 363.718  10
  -1   3  -2 4278.03 548.789  10
  -3   2  -2 4340.17 548.383  10
  -1   3  -2 4521.76 691.301  15
   2  -3   3 9501.31 737.506   6
   1   2  -3 8749.87 656.819   8
  -3   1  -3 9591.40 1006.68   6
  -2   3   3 10720.6 807.786   9
  -2  -1   3 8358.60 777.915   7
   3  -1  -3 8857.33 858.454   8
  -2  -1  -3 8675.93 773.490   7
  -3   2   3 9695.76 796.200   7
  -3   2  -3 10506.5 518.632   9
  -3   1   3 7775.20 767.533   7
   1  -3  -3 9077.89 874.765   6
  -1  -2  -3 9792.53 696.933   7
  -3   1  -3 8238.84 790.566   7
  -1  -2  -3 9171.62 884.773   6
  -2  -1  -3 8283.08 811.237   6
  -1  -2   3 8838.83 918.773   6
  -1   3  -3 8626.47 499.862   7
  -1   3   3 8266.05 454.031   8
   2   1  -3 9114.12 792.589   8
   3  -2   3 9088.00 720.504   6
   1  -3   3 9707.89 847.703   6
  -3   2  -3 9816.15 428.111   9
   2  -3  -3 8092.82 682.478   8
  -2  -1   3 9192.54 984.700   6
  -3   2   3 8141.69 951.707   9
   1   2   3 9229.71 910.835   9
   3  -2  -3 8461.55 797.667   8
  -2   3  -3 8828.20 630.004   9
  -2   3  -3 8360.37 547.789   7
   2  -3  -3 8049.79 457.630   7
  -1   3   3 7643.66 771.969   9
  -3   2  -3 9592.86 800.327   7
  -2   3  -3 10149.5 986.619   5
   1  -3   3 7924.35 1122.86   2
   3  -2  -3 9975.81 1450.28   3
   2   1   3 10287.3 795.910   1
   3  -1   3 8570.56 593.264   1
  -1   3   3 9472.15 1062.80   5
  -3   1   3 8476.66 1193.17   6
   2   1  -3 9209.45 714.500   4
   1   2  -3 9062.39 954.652   1
  -3   2  -3 8882.69 990.130   5
   3  -2   3 10647.7 1258.20   3
  -3   1   3 7614.86 1259.26   5
   1  -3  -3 9487.22 983.626   2
   2  -3  -3 8318.78 1011.55   2
  -3   2   3 9593.56 1215.12   5
  -2   3   3 10328.2 1106.65   5
   1   2   3 10727.5 926.283   1
  -3   1  -3 10647.6 1270.52   5
   3  -2  -3 9344.78 420.823  16
  -3   1   3 8227.75 759.463  17
  -2  -1   3 9707.88 931.046  18
   2  -3  -3 9249.78 436.600  17
   1  -3  -3 8899.05 652.754  17
  -1   3   3 8974.62 923.605  15
  -1  -2   3 8699.87 829.471  17
   1  -3  -3 8672.23 769.479  18
   1  -3   3 7646.64 613.793  18
   1   2   3 9966.01 1010.19  15
  -3   2   3 7748.85 668.439  17
   1  -3   3 9407.00 661.187  17
  -3   2  -3 7791.18 597.044  17
  -2  -1   3 10316.0 944.951  17
  -1  -2  -3 8519.38 830.278  17
  -2  -1  -3 8690.08 856.923  17
  -2   3   3 9600.94 936.595  15
  -2  -1  -3 9436.81 893.362  18
  -1  -2   3 8756.32 834.451  18
   3  -2   3 7879.06 853.525  16
  -1   3  -3 11935.9 1131.27  15
   2  -3   3 8831.36 514.824  18
  -3   1  -3 9652.66 803.472  17
   2  -3  -3 9644.71 803.220  18
   3  -1   3 9676.29 799.772  16
   2  -3  -3 8613.28 571.593  17
  -3   1  -3 9866.20 873.655  18
  -3   1   3 9469.95 682.463  16
  -1  -2  -3 9799.73 893.859  18
  -2   3  -3 9681.97 981.637  15
  -2   3  -3 9412.34 874.993  10
  -3   1   3 9332.23 574.132  10
   3  -2   3 8226.65 637.979  13
   2   1  -3 7616.58 813.191  11
   1   2   3 8616.99 811.235  11
  -1   3  -3 8992.45 822.878  10
  -3   1  -3 9036.90 788.258  10
   2   1   3 8473.02 616.115  14
   3  -1   3 8317.22 819.203  11
   2  -3  -3 8705.13 421.839  11
  -2   3   3 9182.55 820.187  10
   2  -3  -3 9451.20 449.359  11
  -3   2  -3 9528.91 838.708  10
  -2   3   3 9998.10 1021.92  12
   2  -3   3 8620.18 691.811  14
  -3   2   3 9031.40 704.789  10
   3  -2  -3 8660.62 654.383  11
   2   1   3 9908.97 916.429  11
  -2  -1   3 8818.25 429.426  10
   1   2  -3 9002.50 876.624  11
   1  -3   3 8697.19 596.992  14
   3  -2   3 9332.38 807.764  11
   3  -2  -3 8855.77 888.329  13
   3  -1  -3 8993.41 788.407  11
  -1  -2  -4 3424.13 407.914   7
   2  -3  -4 2871.18 264.803   7
  -1   3  -4 3337.84 356.743   7
   2  -3   4 2972.97 303.701   8
  -2   3   4 3540.63 473.951   9
  -3   2   4 3042.02 629.348   9
   2   1  -4 2828.10 444.413   8
   3  -2  -4 3853.68 537.031   8
  -3   2   4 3064.12 452.373   7
  -2  -1  -4 2779.35 445.241   7
  -3   1   4 3328.06 501.779   7
  -2   3  -4 2980.41 329.443   7
   3  -1  -4 2756.79 472.362   8
   3  -2   4 3349.89 337.309   6
   2  -3   4 3521.23 436.539   6
  -3   1  -4 3626.24 528.432   7
  -1   3   4 2594.39 459.156   9
   2  -3  -4 2992.94 438.390   8
  -1   3   4 2685.80 300.582   8
  -3   2  -4 3253.07 482.394   7
   1   2  -4 3559.88 424.144   8
   1   2   4 3980.25 605.511   9
  -3   2  -4 2720.16 524.172   5
  -1   3   4 3499.16 673.591   5
  -2  -1   4 3359.61 612.273   6
   2   1  -4 2892.11 389.900   4
  -1  -2  -4 3707.40 570.944   6
  -2   3   4 3488.57 666.744   5
   3  -2  -4 3102.30 892.993   3
   2  -3  -4 2581.71 533.078   2
   1  -3   4 3213.06 315.662   4
  -1  -2   4 3508.31 596.669   6
  -3   1  -4 3621.36 582.897   6
   3  -2   4 3557.22 716.158   3
  -3   1   4 3087.86 723.516   6
  -2  -1  -4 2559.92 441.765   6
   2   1   4 3390.38 442.160   1
   1  -3   4 2886.33 465.599   6
  -3   1  -4 3017.68 690.923   5
  -3   1   4 2883.45 849.826   5
  -2   3  -4 3604.35 585.487   5
   1  -3  -4 3094.00 526.864   6
   2  -3   4 3004.29 419.267   4
   3  -1   4 3673.87 315.420   1
   1  -3  -4 4354.99 649.126   2
   1   2   4 3266.79 518.146   1
  -3   2   4 3162.24 705.190   5
   1  -3   4 2781.08 349.884  18
   2  -3  -4 2908.16 267.418  17
   2  -3  -4 2947.63 479.420  18
  -1  -2  -4 3253.25 541.048  18
   2  -3   4 3212.19 266.245  18
  -2  -1   4 2598.61 528.492  18
   3  -1   4 3031.39 464.450  16
  -1  -2  -4 3598.89 545.587  17
  -3   1   4 2881.94 457.059  17
   2   1   4 3398.48 533.567  16
   2  -3  -4 2702.81 391.761  17
   1  -3  -4 2839.54 446.577  18
   3  -2   4 3785.33 640.972  16
  -1  -2   4 3193.36 512.900  18
  -3   2  -4 3300.27 388.297  17
   1  -3   4 2887.85 387.097  17
  -3   2   4 2735.48 407.055  17
  -1  -2   4 2976.59 492.159  17
  -2  -1  -4 2091.16 450.984  17
   1  -3  -4 3168.89 378.014  17
  -2   3  -4 2866.27 219.445  17
  -3   1  -4 3059.83 460.691  17
  -3   1   4 3026.77 341.654  16
  -2  -1   4 2472.39 474.311  17
  -3   1  -4 3320.89 497.799  18
  -2  -1  -4 2888.72 520.571  18
  -3   1   4 2938.15 299.715  10
   3  -2  -4 3784.67 619.362  13
  -2   3  -4 3774.39 631.566  15
   1   2   4 2820.85 464.428  11
   3  -2   4 3099.21 355.607  13
  -1   3  -4 2938.18 590.457  15
  -3   1  -4 3259.36 501.965  10
   3  -1  -4 3323.61 477.565  11
   1  -3   4 3395.47 381.993  14
   2   1   4 3361.45 543.415  11
  -2   3   4 2592.16 519.948  12
   2   1   4 2578.01 342.514  14
  -3   2   4 3166.38 403.701  10
   3  -1   4 2952.82 496.353  11
   2   1  -4 2974.24 518.149  11
   2  -3   4 3118.27 421.111  14
   1   2   4 2680.61 529.930  15
  -1   3  -4 2641.78 460.565  10
   3  -2   4 2953.24 471.139  11
  -2   3   4 2954.40 479.521  10
  -2   3   4 3199.34 560.395  15
  -3   2  -4 3810.20 557.613  10
   2  -3  -4 3362.32 519.493  13
   3  -2  -4 3136.84 380.239  11
  -2   3  -4 3263.90 545.504  10
  -2  -1   4 3260.65 208.006  10
  -1   3   4 3488.66 585.556  15
   1   2  -4 3364.05 542.557  11
  -2  -1  -5 24617.6 1395.75   7
   2  -3  -5 22141.0 974.990   7
  -3   1   5 24768.1 1462.03   7
  -2  -1   5 29734.1 1910.61   6
   1   2  -5 24563.6 1256.00   8
  -1  -2   5 25114.9 1650.08   6
   1   2   5 27889.2 1661.33   9
  -1   3   5 23818.1 1468.23   9
  -1  -2  -5 24821.5 1535.05   6
  -2   3   5 24815.4 1420.90   9
  -3   1  -5 24397.4 1476.38   7
   2   1  -5 24302.4 1410.89   8
   1  -3   5 23959.4 1444.81   6
  -2   3  -5 24992.9 1160.43   7
  -3   1   5 25467.2 2181.06   6
   3  -1  -5 25828.2 1561.27   8
  -1   3  -5 24088.6 1222.08   7
   2  -3  -5 23352.8 1414.22   8
  -3   1  -5 28425.4 1565.45   6
   3  -2  -5 24128.9 1463.46   8
  -2  -1  -5 23588.2 1432.00   6
   2  -3   5 24967.8 1271.73   6
   2   1   5 27145.4 1573.98   9
  -1  -2  -5 24225.7 1242.68   7
   3  -1   5 22941.4 961.902   6
  -3   2   5 22115.3 1794.06   9
   1  -3  -5 25849.2 1093.21   8
  -3   2  -5 23827.3 1407.96   7
   3  -1   5 24892.8 826.902   1
  -2   3  -5 25987.9 1621.98   5
  -3   1  -5 26192.2 1905.84   5
   3  -2   5 28294.0 1890.13   3
   3  -2  -5 27274.4 2453.93   3
  -3   2   5 25647.1 2122.92   5
   2   1  -5 23811.4 1211.70   4
   2   1   5 23921.4 1265.43   1
   2  -3   5 27108.2 1327.14   4
  -3   1   5 24480.9 2362.20   5
  -3   2  -5 25334.8 1610.07   5
   2  -3  -5 25202.6 1598.75   2
   1   2   5 25795.3 1512.73   1
   1  -3  -5 24189.6 1541.35   2
  -1   3  -5 25012.4 1646.49   1
  -2   3   5 23877.4 1810.69   5
  -1   3   5 26879.2 1896.92   5
   1  -3   5 24896.5 1000.33   4
  -1   3   5 25257.9 1561.74  15
   2  -3  -5 25356.6 1050.97  17
  -3   1  -5 24130.3 1388.33  17
  -1  -2  -5 25386.9 1545.02  18
  -2   3   5 23624.2 1547.42  15
   1  -3  -5 26039.7 1256.42  17
  -3   1   5 24950.8 1064.58  16
  -3   1  -5 26498.4 1468.22  18
   1  -3   5 25690.5 1291.92  17
  -3   2   5 27098.6 1472.81  17
   2  -3  -5 19451.3 1306.02  17
   2  -3  -5 24749.2 1505.28  18
  -1  -2   5 26188.9 1540.16  17
  -3   2  -5 24645.8 1190.03  17
  -1  -2  -5 23901.3 1477.68  17
   3  -2   5 25697.1 1794.90  16
  -2   3  -5 22028.8 923.570  17
  -2  -1  -5 23747.7 1507.01  17
   1  -3  -5 23810.6 1435.06  18
  -2   3  -5 26997.4 1738.47  15
   2  -3   5 26571.2 1783.26  16
  -1  -2   5 23989.8 1475.61  18
   1  -3   5 25596.0 1186.40  18
   2   1   5 25710.4 1564.99  16
  -2  -1  -5 24091.7 1514.76  18
   1   2   5 25830.8 1590.11  15
   2  -3   5 25942.8 871.877  18
  -2  -1   5 26102.9 1638.41  18
   3  -1   5 25385.0 1515.28  16
  -1   3  -5 23278.4 1724.73  15
  -3   1   5 23639.0 1429.43  17
  -2  -1   5 25067.6 1573.55  17
   1   2   5 24891.3 1472.13  11
  -2   3   5 25379.2 1691.86  12
  -3   1  -5 24832.4 1558.43  10
   2   1   5 25567.6 1256.06  14
   2  -3   5 22423.9 1259.31  14
  -1   3  -5 23192.5 1428.45  10
   1  -3   5 25439.0 1214.72  14
   3  -2  -5 24973.4 1672.55  13
   2   1  -5 26411.2 1585.47  11
   3  -1   5 25195.3 1543.72  11
   3  -2   5 24918.9 1470.78  11
   3  -1  -5 25780.5 1412.73  11
   3  -2  -5 25373.3 1194.79  11
  -3   1   5 23920.2 994.283  10
  -3   2   5 24670.7 1242.53  10
  -3   2  -5 23802.6 1508.35  10
  -2   3  -5 26049.5 1577.57  10
   3  -2   5 23749.4 1066.42  13
   2   1   5 23994.5 1527.90  11
   1  -3  -6 310652. 7448.99   7
   2  -3   6 301656. 8175.01   6
  -1  -2  -6 295021. 8149.05   7
  -3   1  -6 307404. 8630.61   7
   2  -3  -6 277600. 8578.10   8
   2   1   6 307090. 8699.90   9
  -2  -1  -6 303079. 8467.05   7
  -3   1   6 269695. 9961.05   6
  -1  -2  -6 326407. 8838.37   6
   2   1  -6 310977. 8539.54   8
   3  -2  -6 305029. 8690.48   8
   1  -3   6 264696. 7509.67   8
  -3   2  -6 305499. 8511.04   7
  -3   2   6 258987. 9318.88   9
   1  -3  -6 304877. 8011.81   8
  -1  -2   6 305096. 9029.17   6
   3  -1  -6 320999. 8815.13   8
   3  -1   6 274923. 7565.02   6
  -3   1  -6 291820. 8341.45   6
   1   2   6 318907. 8892.39   9
  -2  -1  -6 321179. 8588.49   6
   1  -3   6 305418. 8572.82   6
  -2   3  -6 291005. 8051.04   7
  -2   3   6 288042. 8501.98   9
   1   2  -6 297630. 8218.83   8
  -2  -1   6 306388. 9357.66   6
  -1   3  -6 278003. 8238.91   7
  -1   3   6 281331. 8595.95   9
  -2   3  -6 294022. 8754.34   5
   3  -2  -6 311649. 10812.5   3
   2  -3   6 300856. 8190.30   4
   3  -2   6 282392. 7732.01   1
   2   1  -6 305859. 8092.28   4
  -3   1   6 270785. 10457.4   5
   2   1   6 306184. 8199.64   1
   2  -3  -6 280329. 8547.16   2
   1  -3  -6 270099. 8469.60   2
   3  -2   6 284024. 8952.52   3
  -3   2  -6 335054. 8884.58   5
  -1   3   6 304973. 9456.52   5
  -3   2  -6 291956. 7981.89   1
  -3   2   6 256943. 9678.06   5
  -2   3   6 287731. 9362.10   5
  -1   3  -6 296034. 8938.18   1
   1   2   6 311419. 8596.95   1
   1  -3   6 302129. 7696.68   4
  -3   1  -6 309077. 9287.93   5
  -1  -2   6 299978. 8651.30  17
  -2  -1  -6 310375. 8768.50  17
  -3   1   6 291789. 8578.99  17
  -3   1  -6 276123. 8338.54  18
   2   1   6 287964. 8744.58  16
  -2   3  -6 271897. 7748.22  17
  -2  -1   6 304430. 8807.09  17
   1  -3  -6 295014. 8146.92  17
  -3   1   6 278599. 7658.11  16
   1  -3   6 303454. 8322.84  17
   2  -3  -6 299064. 8776.88  18
   3  -2   6 289827. 9345.72  16
  -3   2   6 285687. 8563.16  17
  -2   3  -6 309544. 9068.44  15
  -3   1  -6 302490. 8477.50  17
  -1  -2  -6 299603. 8651.36  17
  -3   2  -6 293512. 8069.66  17
   2  -3   6 295075. 9219.00  16
  -2   3   6 282136. 8700.59  15
   3  -1   6 297730. 8746.64  16
   1   2   6 296095. 8639.49  15
  -2  -1  -6 317056. 8771.88  18
   1  -3  -6 299586. 8645.46  18
   1  -3   6 297168. 7982.21  18
  -1  -2  -6 324376. 8848.45  18
  -2  -1   6 305999. 8917.92  18
  -1   3   6 308467. 8743.88  15
  -1   3  -6 282423. 9169.85  15
  -1  -2   6 304657. 8666.62  18
   1  -3   6 288397. 8117.36  14
   2   1   6 292231. 8714.19  11
  -1   3  -6 301593. 8610.68  10
   1   2  -6 304604. 8325.99  12
   3  -2  -6 272143. 8954.83  13
   3  -1   6 306422. 8535.12  14
  -3   2   6 283212. 8068.33  10
   2   1  -6 308539. 8787.55  11
  -2   3  -6 307701. 8823.63  10
  -3   1  -6 286260. 8848.83  10
   3  -1   6 297150. 8714.97  11
   3  -1  -6 305995. 8432.75  11
  -3   2  -6 295920. 8786.65  10
   1   2   6 292434. 8523.23  11
   3  -2   6 278156. 7727.06  13
   2  -3   6 292138. 8311.42  14
   3  -2  -6 306034. 8012.75  11
  -1   3   6 265550. 7797.48  11
   2   1   6 312791. 8221.06  14
  -2   3   6 255556. 8752.58  12
   1   2  -6 296186. 7929.73  10
   3  -2   6 301108. 8658.15  11
  -1  -2  -7 63457.3 2733.72   6
  -3   2   7 61482.4 3374.98   9
   2   1   7 59536.4 2639.39   9
   2  -3   7 59315.8 2288.69   6
  -2   3  -7 59071.5 2301.25   7
   3  -2  -7 58896.9 2655.80   8
  -1  -2  -7 61136.3 2325.63   7
  -2  -1  -7 60203.0 2519.59   7
   1   2  -7 56914.1 2337.24   8
  -1   3  -7 61213.6 2569.56   7
  -3   1   7 57807.9 3582.36   6
  -1   3   7 57247.2 2636.25   9
   2   1  -7 55651.5 2485.39   8
  -3   1  -7 64307.3 2336.28   6
   1   2   7 60591.3 2754.00   9
   1  -3  -7 60846.7 2264.79   8
   1  -3  -7 60057.0 1846.82   7
   2  -3  -7 54975.0 2697.86   8
  -1  -2   7 62628.6 2947.16   6
  -2  -1  -7 61238.2 2537.13   6
  -2  -1   7 65002.4 3242.44   6
  -3   2  -7 60234.0 2573.83   7
  -2   3   7 64626.9 2701.37   9
   1  -3   7 62771.3 2618.31   6
   1  -3   7 51335.5 1927.49   8
  -3   1  -7 61494.4 2648.11   7
   3  -1  -7 61610.5 2722.74   8
   3  -2   7 61030.7 2707.37   3
   2  -3  -7 60641.1 2471.81   2
   3  -2   7 60703.5 2657.58   4
   1  -3   7 59787.6 1939.68   4
   2   1   7 63409.4 2297.91   1
  -1   3   7 66635.7 3264.45   5
   2  -3   7 59230.4 2303.42   4
  -1   3  -7 64072.0 2934.16   1
  -3   2  -7 62574.5 2629.47   5
  -2   3   7 60441.4 3211.03   5
  -3   1  -7 60015.3 2889.17   5
  -3   2   7 56030.2 3432.01   5
  -2   3  -7 62918.9 2736.60   5
  -3   1   7 60815.9 3911.22   5
   3  -2   7 58306.8 1935.21   1
   2   1  -7 60484.4 2232.97   4
   3  -2  -7 65452.2 4051.12   3
   1   2   7 59117.4 2550.61   1
  -3   2  -7 57556.1 2055.85   1
  -1   3  -7 65058.8 3132.38  15
  -3   2   7 60713.5 2738.62  17
   1   2   7 57652.6 2518.37  15
  -2  -1   7 64499.4 2787.97  17
  -2   3   7 60609.9 2737.03  15
   2   1   7 62965.5 2819.95  16
  -3   1  -7 59090.0 2450.84  18
  -1  -2   7 61064.2 2689.72  17
  -2  -1  -7 60112.7 2666.23  18
  -1  -2   7 63440.9 2702.42  18
  -3   2  -7 59232.4 2268.09  17
   3  -1   7 61950.4 2811.34  16
   1  -3   7 61057.5 2513.52  17
  -3   1   7 57559.3 2603.03  17
  -1  -2  -7 59230.8 2638.64  17
   3  -2   7 64796.9 3314.79  16
   1  -3  -7 60196.6 2355.38  17
   1  -3  -7 56730.4 2618.68  18
  -1   3   7 60171.3 2648.81  15
   1  -3   7 59942.4 2141.98  18
  -2  -1   7 62187.5 2832.86  18
  -3   1   7 59773.7 1870.09  16
  -2  -1  -7 63236.4 2747.41  17
   2  -3   7 64161.4 3176.28  16
   2  -3  -7 56686.9 2744.49  18
  -1  -2  -7 63270.6 2749.76  18
  -2   3  -7 65116.7 2981.01  15
  -3   1  -7 61285.7 2529.41  17
  -1   3   7 58253.2 2033.66  11
   2   1   7 59709.9 2706.92  11
   3  -1   7 64090.1 2602.54  14
   3  -2   7 60941.3 2710.05  11
  -1   3  -7 61806.7 2649.71  10
   3  -2  -7 60049.6 2171.72  11
   1   2  -7 56137.9 2070.21  10
   2   1   7 62675.7 2414.86  14
   1   2   7 59895.1 2575.81  11
  -2   3   7 58603.4 2825.57  12
  -2   3  -7 59623.4 3002.38  12
   2   1  -7 60623.9 2729.07  11
  -2   3  -7 61654.3 2773.19  10
  -1   3   7 56871.4 2800.42  12
   3  -2   7 57587.1 1917.03  13
   3  -1   7 61701.5 2740.66  11
  -3   2   7 61918.0 3010.04  12
   1   2  -7 57810.9 2321.27  12
   1  -3   7 57760.1 2308.38  14
   2  -3   7 61545.7 2457.59  14
  -3   2  -7 62502.8 2838.39  10
   3  -1  -7 63124.3 2505.30  11
  -3   1  -7 64212.7 2988.25  10
   3  -2  -7 62885.2 3050.52  13
  -1   3   8 1191.32 382.139   9
   1   2   8 584.964 278.471   9
  -1  -2  -8 995.625 262.668   7
  -2   3  -8 833.563 263.104   7
  -1   3  -8 445.084 231.357   7
  -3   2  -8 626.294 273.729   7
  -3   2   8 729.652 465.927   9
  -3   1  -8 829.355 295.561   7
  -3   1  -8 926.217 352.832  10
   3  -2  -8 533.089 295.512   8
   1  -3  -8 737.104 248.166   8
   2  -3  -8 332.745 267.908   8
  -1   3  -8 876.346 204.494   8
   2   1   8 1006.22 343.136   9
   1  -3  -8 976.271 190.407   7
  -2   3   8 639.034 273.822   9
   3  -1  -8 755.247 319.606   8
  -3   1   8 531.612 453.399   6
   1   2  -8 580.147 221.034   8
   2   1  -8 1032.34 323.478   8
  -2  -1  -8 1109.11 318.922   7
  -3   2  -8 670.657 257.978   5
  -2   3   8 849.816 423.911   5
  -1  -2  -8 370.527 268.783   6
   3  -2   8 657.439 278.798   4
   2  -3  -8 783.504 216.698   2
  -3   1   8 505.587 498.236   5
  -2  -1   8 759.433 444.580   6
   1  -3   8 890.680 299.834   6
  -3   1  -8 1016.91 234.050   6
  -2   3  -8 862.816 300.462   5
  -3   2   8 1430.32 572.545   5
  -3   2  -8 904.287 180.945   1
  -1  -2   8 540.598 320.133   6
  -1  -2   8 764.753 502.344   2
   2   1   8 678.694 216.443   1
  -3   1  -8 942.814 318.241   5
  -2  -1  -8 433.480 224.738   6
   2  -3   8 627.651 215.457   4
  -1   3  -8 700.999 342.323   1
   3  -2   8 990.179 307.067   3
   1   2   8 627.876 257.607   1
   1  -3   8 506.963 150.193   4
   2  -3   8 650.189 213.107   6
  -1   3   8 858.346 430.406   5
  -2  -1  -8 765.831 263.960  18
  -3   2  -8 888.389 214.355  18
   3  -1   8 1022.56 400.354  16
  -1  -2  -8 702.591 302.576  17
   1  -3  -8 1019.25 275.327  17
   1  -3  -8 662.655 266.957  18
   2  -3   8 539.191 310.148  16
   1  -3   8 610.724 179.910  18
   1  -3   8 889.062 290.448  17
   2  -3  -8 858.487 356.117  18
  -2  -1   8 962.308 383.838  18
   1   2   8 1047.24 397.381  16
  -3   1  -8 1107.37 293.332  18
  -1  -2  -8 969.587 369.652  18
  -3   1   8 903.498 166.908  16
  -2  -1  -8 530.841 288.007  17
  -3   2   8 540.038 271.556  17
  -2  -1   8 441.267 250.254  17
  -1  -2   8 1064.86 348.571  18
  -3   1   8 531.746 282.271  17
  -1  -2   8 1011.56 356.406  17
  -2   3   8 889.551 333.042  15
  -3   1   8 656.821 123.351  16
   2   1   8 929.184 354.366  16
  -3   1  -8 644.063 270.474  17
  -3   2  -8 641.358 214.846  17
   3  -2   8 1047.71 467.440  16
  -1   3   8 643.552 300.870  12
   2   1   8 919.458 336.602  11
   1   2   8 531.679 238.894  11
  -3   2   8 1188.34 415.534  12
  -2   3  -8 680.328 323.118  10
   1   2  -8 798.943 186.039  10
   3  -1   8 607.718 286.074  14
   1   2  -8 511.354 187.241  12
  -2   3   8 692.341 333.654  12
  -1   3  -8 955.431 354.177  10
  -1   3   8 920.813 185.738  11
   2  -3   8 551.755 214.041  14
   3  -2   8 669.137 332.788  11
   3  -2  -8 813.734 447.704  13
  -2   3  -8 778.015 322.036  15
   3  -1   8 689.230 326.875  11
  -1   3  -8 659.960 308.515  12
  -1   3  -8 778.033 348.473  15
   3  -1  -8 818.040 270.825  11
  -2   3  -8 491.130 313.450  12
   2   1   8 1305.81 313.341  14
   1   2   8 1158.11 313.472  15
  -3   2  -8 756.497 342.797  10
   3  -2  -8 718.579 186.050  11
  -1   3   8 1151.57 344.794  15
  -1  -2   9 12391.5 1251.89   6
   2   1   9 10886.1 1010.67   9
  -2   3   9 10626.2 1051.54   9
  -1  -2  -9 9269.38 945.463   6
   2  -3   9 10727.1 825.422   6
  -3   1   9 10314.5 1477.49   6
   1  -3   9 11265.5 1000.20   6
   1  -3  -9 10106.6 872.216   8
   3  -1  -9 11943.2 1118.89   8
   2  -3  -9 9239.67 1072.55   8
  -2  -1  -9 9842.18 912.966   7
  -1   3  -9 10699.6 814.608   8
  -1   3   9 9929.45 1009.71   9
   1  -3  -9 9586.22 660.620   7
   1   2  -9 9656.61 867.593   8
   3  -2  -9 11672.7 1086.32   8
   2   1  -9 9225.59 917.286   8
  -1   3  -9 10550.3 1048.99   7
  -2  -1  -9 9554.22 875.096   6
  -3   1  -9 12358.1 675.639   6
  -2  -1   9 12005.0 1384.06   6
  -2   3  -9 10642.9 901.376   7
  -1  -2  -9 10107.0 826.004   7
  -3   2  -9 11418.1 1018.89   7
  -3   1  -9 9835.64 962.507   7
   1   2   9 12261.5 1111.32   9
  -3   2   9 10415.5 1390.17   9
  -1   3  -9 10477.5 1117.78   1
  -3   1  -9 10531.7 974.683   5
   2  -3   9 9221.06 784.638   4
  -2   3   9 10541.5 1278.20   5
  -3   2   9 10612.1 1420.24   5
  -1   3   9 10842.7 1092.01   1
  -3   1   9 10642.0 1598.43   5
   3  -2   9 12004.5 1069.57   4
   2  -3  -9 10091.4 758.437   2
  -1   3   9 10809.9 1257.25   5
   2   1   9 10087.5 750.167   1
  -3   2  -9 9804.46 579.013   1
  -1  -2   9 10607.3 1350.63   2
   1   2   9 10120.3 904.793   1
  -3   2  -9 10694.4 879.159   5
  -2  -1  -9 9841.56 980.322  18
  -2   3   9 10395.9 1017.11  15
   3  -1   9 12451.4 1236.85  16
  -3   1  -9 9683.32 916.732  17
   3  -2   9 8550.96 1238.44  16
  -1  -2   9 11307.1 1023.89  18
   2   1   9 9877.22 1060.18  16
  -3   1   9 10161.5 631.795  16
  -3   1   9 9205.26 506.833  16
  -3   2   9 8383.93 1018.86  17
  -3   1   9 11226.4 1065.53  17
  -2  -1   9 11158.3 1073.11  17
   1   2   9 10314.8 853.390  15
  -1  -2   9 9459.05 984.086  17
  -3   2  -9 8949.84 780.041  17
   2  -3   9 11718.8 1330.70  16
   1  -3   9 9442.47 956.798  17
  -1  -2  -9 10722.9 1022.39  17
  -2  -1  -9 10273.8 1024.84  17
   1   2   9 10534.7 1076.92  16
   1  -3   9 10469.7 725.846  18
  -1   3  -9 11698.7 1262.21  15
  -1   3   9 11178.9 984.459  15
   1  -3  -9 8868.00 830.078  17
  -3   2  -9 10298.7 700.066  18
  -3   1  -9 11480.8 900.459  18
   2  -3  -9 10277.0 1141.53  18
   1  -3  -9 9857.94 1032.49  18
  -2   3  -9 11263.6 1157.58  15
  -1  -2  -9 10514.4 1036.85  18
  -2   3  -9 10184.4 1066.20  10
  -3   1  -9 8703.61 1126.43  10
   1   2   9 10615.8 957.558  11
   1   2  -9 9464.98 682.671  10
   3  -1   9 10410.2 958.411  14
   3  -1   9 11304.5 1081.61  11
   3  -2  -9 10566.4 1208.47  13
  -3   2   9 9494.60 1044.76  12
   1   2  -9 11204.8 807.982  12
  -3   2  -9 8635.36 1046.43  10
   3  -1  -9 10986.8 934.653  11
   3  -2   9 10258.2 1044.47  11
  -1   3  -9 10172.2 990.395  10
  -2   3   9 11071.6 1107.38  12
  -2   3  -9 12042.4 1251.79  12
  -1   3   9 10388.3 656.444  11
  -1   3  -9 9735.52 996.557  12
   2   1   9 12042.0 1083.16  11
   2  -3   9 10899.9 940.921  14
   2   1   9 10135.2 893.698  14
  -3   1  10 3047.70 923.164   6
  -1   3 -10 1779.91 464.146   7
  -3   1 -10 1699.19 451.736   7
  -2   3  10 3062.08 617.428   9
   3  -1  10 2375.91 350.782   9
  -3   2  10 3154.20 799.735   9
  -3   2 -10 2264.58 476.889   7
  -1   3  10 2812.06 560.205   9
   1   2 -10 2102.87 433.001   8
  -2   3 -10 3069.70 517.533   7
   1  -3 -10 2691.05 372.322   7
  -1   3 -10 2740.41 461.313   8
   1  -3 -10 2282.37 462.174   8
  -3   1 -10 2701.53 674.674  10
  -3   1  10 2697.64 740.687   9
  -3   1 -10 2658.77 264.152   6
   2  -3 -10 2435.58 595.241   8
  -1  -2 -10 1835.81 370.941   7
   3  -1 -10 2566.46 562.727   8
  -2  -1 -10 1772.26 394.787   7
   2   1 -10 2045.46 449.205   8
   3  -2 -10 2617.30 572.067   8
   1   2  10 2633.33 550.535   9
   2   1  10 2653.66 521.908   9
  -3   2  10 2437.21 773.862   5
   1  -3  10 2501.93 497.102   6
   1   2 -10 2455.45 197.022   4
   3  -2  10 1871.45 449.488   4
  -2  -1 -10 2318.32 424.918   6
  -3   1  10 3954.16 999.888   5
  -1   3  10 1513.80 530.839   5
  -3   2 -10 2283.30 248.220   1
  -1   3  10 2481.06 570.434   1
  -2   3  10 2898.75 705.949   5
  -3   1 -10 2364.89 437.001   5
  -3   1 -10 1961.21 300.775   3
   2  -3  10 3334.87 473.888   6
  -3   2 -10 1783.01 347.783   5
   2  -3 -10 2473.43 332.889   2
  -1   3 -10 2028.17 527.545   1
  -1  -2 -10 2252.08 489.310   6
  -1  -2  10 3068.72 671.674   6
   3  -2 -10 2749.11 877.640   3
   2   1  10 2541.14 376.056   1
   2  -3  10 2177.17 382.058   4
  -2  -1  10 2605.47 714.023   6
   1   2  10 2777.12 487.010   1
  -1  -2  10 2426.56 713.149   2
  -3   1 -10 2925.58 523.242  17
  -2   3  10 2915.71 548.544  15
   1  -3 -10 2294.65 426.715  17
  -3   2 -10 2465.65 333.200  18
  -1  -2 -10 2252.96 487.066  17
  -1  -2 -10 3325.66 597.476  18
  -3   1  10 2185.15 225.676  16
   2  -3  10 1774.66 588.232  16
  -3   2 -10 2143.31 402.832  17
  -3   2  10 3193.97 667.322  17
   2  -3 -10 2595.92 585.553  18
   1  -3 -10 2847.88 571.133  18
   1  -3  10 2084.21 574.533  16
  -1  -2  10 2948.46 566.592  18
   1   2  10 1857.03 474.825  16
  -2  -1  10 2671.38 571.306  17
   1  -3  10 2750.46 549.140  17
   3  -1  10 2412.23 612.306  16
  -2  -1 -10 2819.64 528.184  18
  -3   1  10 1989.33 500.876  17
   2   1  10 2615.30 592.829  16
  -2  -1 -10 2851.50 561.401  17
  -1  -2  10 3406.71 606.533  17
  -3   1 -10 2646.62 436.961  18
   3  -2  10 2695.99 759.582  16
  -3   1  10 1918.16 294.121  16
  -3   2 -10 2477.99 596.756  10
  -2   3 -10 2730.11 573.003  10
   3  -1  10 1996.11 460.672  14
   2   1 -10 2078.38 273.831  12
  -1   3 -10 2435.04 526.441  10
   1   2  10 2212.00 390.315  15
   2  -3 -10 2717.12 569.253  13
   3  -2  10 2277.12 528.247  11
  -1   3  10 2175.07 445.207  15
  -2  -1 -10 1960.74 321.923  13
   3  -1  10 3141.50 616.473  11
  -3   2  10 2176.32 531.990  12
  -2   3  10 2692.06 561.460  12
   2   1  10 2001.13 484.810  11
  -1   3 -10 2851.90 676.620  15
   3  -2 -10 1996.48 581.504  13
   2  -3  10 2743.19 490.043  14
   1   2  10 2203.40 455.137  11
   1  -3 -10 2019.22 470.055  13
   1   2 -10 2132.38 326.206  10
  -2   3 -10 3017.89 639.315  15
  -1   3 -10 2416.07 499.373  12
   1   2 -10 2216.46 356.046  12
  -2   3 -10 1879.72 555.714  12
  -1   3  10 2488.14 314.309  11
  -3   1  11 18559.6 2033.86   6
  -1  -2 -11 18572.2 1414.40   6
   1  -3 -11 17297.7 1060.89   7
  -1  -2 -11 18414.9 1224.71   7
   1  -3 -11 16107.5 1297.02   8
  -3   1  11 21057.8 2067.33   9
  -2   3 -11 20546.2 1432.15   7
   3  -1 -11 20570.6 1563.85   8
   2  -3  11 18843.3 1209.28   6
   2   1 -11 20394.4 1447.15   8
  -3   2 -11 18501.2 1407.99   7
  -3   1 -11 16612.5 1354.58   7
   2  -3 -11 16498.3 1556.69   8
  -2  -1 -11 16007.7 1261.45   7
   1   2 -11 18293.4 1328.66   8
   3  -2 -11 18428.3 1491.47   8
  -1  -2  11 18141.2 1631.82   6
  -1   3 -11 19417.0 1595.79   7
   3  -1  11 18803.3 1057.37   9
  -3   1 -11 18464.0 774.086   6
  -2  -1 -11 18361.2 1279.87   6
  -2  -1  11 22446.9 1992.84   6
  -1   3 -11 21282.1 1365.05   8
  -2   3  11 19494.9 1571.27   9
   1   2  11 20693.1 1518.47   9
  -3   2  11 20801.5 2045.61   9
   2   1  11 19560.2 1408.89   9
  -1   3  11 18599.1 1488.53   9
   1  -3  11 19925.3 1434.42   6
  -3   1 -11 18415.1 836.495   3
   1   2  11 18787.2 1306.79   1
  -1   3 -11 17806.4 1547.04   1
   2  -3  11 17618.9 1155.61   4
   2  -3 -11 17977.2 1642.97   3
   2   1  11 19808.5 1131.47   1
  -3   2  11 20476.2 2029.83   5
  -3   2 -11 18091.0 1104.63   5
  -1   3  11 18470.7 1507.86   1
  -1  -2  11 21237.6 2035.44   2
   3  -2  11 17231.4 1380.91   4
  -3   1 -11 17422.6 1166.28   5
   3  -1  11 18925.4 1509.76   4
  -3   1  11 19313.1 2145.09   5
  -3   2 -11 17553.4 791.157   1
   3  -2 -11 17368.3 2131.81   3
  -2   3  11 17197.5 1707.04   5
  -1   3  11 20623.5 1795.85   5
   1  -3  11 17619.8 2088.48   2
  -2   3  11 20279.8 1679.89   1
  -1  -2 -11 17814.3 1403.87  17
  -1  -2  11 17038.7 1405.12  17
  -2  -1  11 19669.3 1529.45  17
  -3   1 -11 19256.0 1235.79  18
   1  -3 -11 19821.9 1562.19  18
   1   2  11 18935.5 1520.25  16
  -2   3 -11 19844.2 1602.15  15
  -1   3 -11 20866.7 1743.86  15
  -3   1 -11 19123.6 1374.44  17
  -3   1  11 18511.3 1041.16  16
  -3   2  11 20135.4 1740.50  17
   1  -3  11 21039.4 1597.99  17
  -3   1  11 21037.0 1638.84  17
   2   1  11 20276.1 1631.15  16
   3  -2  11 19008.4 1951.54  16
  -2   3  11 21057.3 1473.97  15
  -2  -1 -11 19084.9 1428.98  18
  -2  -1 -11 19088.0 1473.36  17
   3  -1  11 19724.6 1738.99  16
  -3   2 -11 19423.5 985.594  18
  -3   2 -11 18938.8 1272.00  17
   2  -3 -11 16260.8 1591.94  18
   2  -3  11 19862.5 1870.73  16
  -1   3  11 17712.0 1268.02  15
   1  -3  11 19196.3 1678.57  16
   2   1  11 16885.7 1103.63  15
   1   2  11 18214.1 1128.16  15
  -1  -2 -11 17772.5 1421.78  18
   1   2 -11 19051.1 1096.43  12
   2  -3 -11 21476.6 1600.39  13
   2   1 -11 17375.0 630.973  10
  -2  -1 -11 19333.7 1053.80  13
   3  -2 -11 20478.4 1822.32  13
   1   2 -11 18203.2 1050.15  10
  -2   3 -11 18464.9 1618.92  12
  -2   3 -11 18461.5 1528.56  10
   1  -3 -11 17167.8 1391.50  13
   2   1  11 18869.7 1452.89  11
   3  -1 -11 17354.6 831.828  12
   3  -2  11 19068.2 1399.49  14
   3  -1  11 16371.9 1425.28  11
   1   2  11 16934.0 1293.09  11
   2  -3  11 21400.0 1421.42  14
   3  -1  11 19571.8 1401.00  14
  -3   1 -11 19369.2 1808.26  10
  -3   2  11 18619.1 1437.04  12
  -2   3  11 18773.8 1523.64  12
  -1   3 -11 19364.4 1460.14  10
  -3   2 -11 19384.4 1695.37  10
  -1   3  11 18558.2 970.956  11
  -1   3 -11 19154.4 1466.50  12
   3  -2  11 20162.8 1600.81  11
   2   1 -11 18793.0 864.370  12
   1  -3 -12 37891.2 2159.68   8
  -2  -1 -12 37204.5 1953.65   6
  -1   3 -12 36028.9 2015.35   8
   1   2 -12 34909.6 2023.39   8
  -3   1 -12 37501.6 1278.59   6
   3  -1  12 36013.2 1642.06   9
   1  -3 -12 34641.7 1750.66   7
   3  -2 -12 36286.6 2255.38   8
  -1   3  12 36815.4 2277.26   9
  -2   3 -12 37385.0 2137.47   7
  -3   2  12 39616.3 2942.24   9
  -3   1 -12 37738.1 2178.37   7
  -3   1  12 37822.5 2977.15   6
   2  -3  12 37045.1 1881.91   6
   3  -1 -12 38425.7 2271.16   8
  -3   2 -12 39163.1 2179.13   7
   2  -3 -12 37348.2 2475.36   8
   2   1 -12 37182.1 2123.77   8
  -3   1 -12 34503.5 1345.54   6
  -1  -2 -12 34070.0 2057.40   6
  -1   3 -12 38612.5 2422.39   7
  -2  -1  12 40639.9 2818.41   6
   1  -3  12 38412.4 2150.29   6
   1   2  12 35812.8 2172.83   9
  -3   1  12 37032.0 2844.89   9
  -1  -2  12 40867.4 2608.72   6
  -2  -1 -12 37540.4 2053.20   7
   2   1  12 37458.9 2098.35   9
  -2   3  12 39614.3 2417.69   9
   3  -2  12 38243.3 1245.53   9
  -1  -2 -12 37066.7 1899.02   7
  -3   1 -12 37642.2 1752.26   5
  -3   2 -12 38929.6 1341.98   1
  -3   2  12 42588.5 2998.45   5
  -3   1  12 43553.5 3229.27   5
  -2   3  12 39226.1 2704.99   5
  -1   3  12 37395.5 2271.86   1
   1  -3  12 40199.9 3214.74   2
   3  -2  12 37068.5 2138.94   4
  -3   2 -12 38654.9 1662.84   5
   1   2  12 38151.9 2001.72   1
   2  -3 -12 43055.0 2624.40   3
  -1   3 -12 37791.7 2423.98   1
  -1  -2  12 36896.5 2840.01   2
   3  -2 -12 49254.1 3586.64   3
  -1   3  12 38304.6 2589.54   5
   2   1  12 37761.7 1738.27   1
  -3   1 -12 36220.0 1848.10  18
   3  -2  12 39418.3 2914.89  16
   2  -3  12 38856.1 2746.09  16
  -1   3 -12 37741.4 2463.25  15
  -1  -2 -12 37855.2 2180.67  17
   2   1  12 40796.4 2450.11  16
  -3   1  12 37693.6 2350.99  17
   1   2  12 37812.2 2312.45  16
  -2  -1  12 34991.3 2208.38  17
   1  -3  12 39113.8 2378.97  17
   3  -1  12 40726.9 2649.68  16
  -2   3  12 38053.4 2117.52  15
  -1  -2 -12 36787.0 2208.51  18
  -3   1  12 40044.8 1743.07  16
  -3   2  12 41169.3 2654.87  17
  -3   1 -12 35975.2 2056.66  17
   1  -3 -12 36482.2 2293.72  18
  -2  -1 -12 35454.3 2150.43  17
   2   1  12 34992.8 1625.67  15
  -1   3  12 38416.4 1979.39  15
   2  -3 -12 36170.4 2501.51  18
  -2   3 -12 41338.9 2413.20  15
   1  -3  12 40419.8 2607.66  16
  -2  -1 -12 38445.5 2168.01  18
  -1  -2  12 37699.7 2216.18  17
  -3   2 -12 37246.4 1527.07  18
  -3   2 -12 37562.0 1990.40  17
   1   2  12 41366.3 1779.62  15
  -2   3 -12 37948.0 2343.23  10
   2   1 -12 36107.7 1211.85  10
   3  -1  12 38902.1 2338.94  11
   1   2 -12 39212.0 1724.43  12
  -1   3 -12 38746.6 2211.19  10
   1   2 -12 37302.2 1688.51  10
  -2  -1 -12 38009.7 1682.09  13
   2  -3 -12 39723.1 2313.18  13
   1  -3 -12 40357.5 2247.27  13
   2   1 -12 40097.3 1363.79  12
  -2   3  12 39839.1 2331.53  12
   3  -2  12 39381.4 2161.56  14
  -3   2  12 41873.4 2197.05  12
  -3   2 -12 36592.6 2536.62  10
  -1   3  12 39924.0 1594.07  11
  -3   1 -12 37634.8 2697.06  10
   3  -2  12 42914.5 2499.30  11
   3  -1  12 39357.2 2141.59  14
   1   2  12 38368.6 2066.00  11
  -1   3 -12 38616.6 2215.95  12
   2  -3  12 39933.9 2118.92  14
   2   1  12 39849.6 2231.52  11
   3  -1 -12 33399.6 1252.17  12
   1  -3  13 68979.4 3201.53   6
   2   1 -13 65849.9 3149.16   8
  -1   3 -13 69976.8 3120.39   8
  -3   1 -13 72433.5 3282.73   7
  -3   1 -13 70690.4 2123.31   6
   3  -2  13 65020.3 2127.33   9
  -3   1 -13 70219.2 2348.01   6
  -1  -2 -13 68149.5 2905.61   7
  -3   2 -13 69238.2 3224.21   7
   1  -3 -13 68117.9 3267.80   8
   2  -3 -13 68024.2 3592.91   8
   1   2 -13 63690.2 3096.70   8
   1  -3 -13 66802.7 2811.43   7
   3  -2 -13 73275.6 3461.47   8
   3  -1 -13 70089.2 3364.43   8
   3  -1  13 67601.5 2555.87   9
  -2  -1  13 75567.6 4112.04   6
  -1   3 -13 71657.5 3570.74   7
   1   2  13 67060.6 3240.47   9
  -1  -2  13 77400.4 3830.33   6
   2  -3  13 68298.7 2921.99   6
  -2  -1 -13 68578.0 3076.95   7
   2   1  13 68222.2 3111.92   9
  -2   3  13 76077.3 3667.99   9
  -2   3 -13 73998.1 3342.26   7
  -2  -1 -13 71210.1 2962.59   6
  -3   2  13 80986.7 4432.22   9
  -1   3  13 76731.5 3504.37   9
  -1  -2 -13 67823.0 3143.47   6
  -3   1  13 69134.7 4164.45   9
  -3   2 -13 67370.3 2484.09   5
  -2   3  13 69989.6 3848.31   5
  -3   2  13 77216.8 4264.51   5
   3  -2 -13 79121.9 4723.54   3
  -1   3  13 72803.5 3435.55   1
   1  -3  13 64267.0 4284.93   2
  -3   2 -13 71025.4 2199.85   1
  -3   1 -13 70167.0 2584.00   5
  -1  -2  13 74021.7 4235.01   2
   2   1  13 75361.6 2779.63   1
  -1   3  13 69859.4 3713.27   5
  -1   3 -13 73845.8 3652.56   1
   1   2  13 70932.8 3024.81   1
  -3   1  13 73969.9 4388.11   5
   2  -3 -13 67783.3 3592.26   3
   3  -2  13 65244.4 3131.70   4
   2  -3  13 70464.9 3935.29  16
  -2  -1 -13 66935.2 3236.59  17
   1  -3  13 79220.2 3653.89  17
  -1  -2 -13 63510.1 3196.00  17
  -2   3 -13 78886.5 3552.61  15
  -2   3  13 71132.8 3148.23  15
   2   1  13 77720.6 3670.52  16
  -1   3 -13 66158.6 3492.97  15
  -3   2  13 80116.1 4018.39  17
   2   1  13 66157.2 2440.84  15
  -3   1  13 76574.0 3652.36  17
   3  -1  13 76140.6 3955.47  16
  -1  -2  13 65554.4 3255.38  17
   3  -2  13 81237.1 4389.34  16
   1   2  13 69643.3 2593.57  15
  -3   1  13 74414.0 2749.64  16
  -2  -1  13 74062.2 3442.13  17
   1  -3  13 71162.9 3731.42  16
  -1   3  13 69563.1 2910.95  15
  -3   1 -13 65562.5 3085.63  17
  -3   1 -13 70214.8 2831.18  18
  -3   2 -13 68812.3 2401.37  18
   2  -3 -13 67621.3 3712.53  18
   1   2  13 72777.2 3484.63  16
  -2  -1 -13 68077.1 3173.46  18
   1  -3 -13 68095.1 3442.16  18
  -1  -2 -13 69740.3 3303.13  18
   1  -3 -13 74119.1 3320.12  13
  -3   2 -13 74370.6 3899.04  10
  -1  -2 -13 62699.7 2799.48  13
   2   1 -13 76234.0 2151.20  12
   1   2 -13 74348.0 2665.98  12
  -1   3 -13 73476.4 3325.25  12
  -1   3  13 68722.6 2474.36  11
   2   1 -13 70111.2 2155.09  10
   1   2 -13 65560.1 2637.36  10
  -2   3 -13 76437.0 3586.55  10
   3  -2  13 75203.8 3649.24  11
   3  -2  13 75540.7 3248.10  14
   2   1  13 72787.6 3304.61  11
  -2  -1 -13 71037.2 2647.00  13
   3  -1  13 69319.4 3166.76  14
  -3   2  13 74464.5 3095.16  12
  -3   1 -13 72481.8 3987.89  10
  -1   3 -13 70200.7 3263.43  10
   2  -3 -13 75991.3 3487.03  13
   1   2  13 73767.2 3139.13  11
  -2   3  13 68199.3 3320.88  12
   3  -1  13 71801.2 3445.64  11
   2  -3  13 74697.2 3208.96  14
  -3   1  14 9365.70 1467.12   9
  -3   1 -14 13488.0 1281.11   7
  -3   2 -14 10335.0 1134.57   7
  -2  -1 -14 10675.3 1079.86   7
  -2   3 -14 11758.9 1260.19   7
   2  -3  14 11859.2 1086.33   6
  -3   1 -14 11698.0 798.018   6
   1   2  14 11376.9 1186.97   9
  -2   3  14 9590.36 1243.70   9
  -3   2  14 11802.0 1647.07   9
  -1   3 -14 9728.84 1096.87   8
  -3   1 -14 12129.2 612.687   6
   1  -3 -14 11026.5 1221.77   8
   2  -3 -14 10054.7 1302.32   8
   3  -2 -14 10400.0 1210.90   8
  -1   3  14 11442.0 1281.31   9
   2   1 -14 9912.11 1099.50   8
   3  -1 -14 10929.2 1214.32   8
   3  -2  14 10077.4 613.064   9
  -1   3 -14 10589.0 1305.93   7
  -2  -1  14 14421.5 1747.61   6
  -1  -2 -14 10413.0 1002.16   7
  -1  -2  14 11459.5 1409.23   6
  -3   1 -14 8613.00 1361.32  10
  -2  -1 -14 12315.5 1070.30   6
   2  -3  14 11256.2 1086.82   9
  -1  -2 -14 11337.2 1141.01   6
   3  -1  14 9872.18 809.779   9
   1  -3  14 11948.6 1209.14   6
   1   2 -14 10157.2 1114.86   8
   1  -3 -14 11276.2 1034.37   7
   2   1  14 12087.8 1155.62   9
  -3   2 -14 11563.5 756.881   5
  -2   3 -14 13303.0 1259.85   1
  -2   3  14 13417.1 1573.37   5
  -1   3  14 13172.6 1503.94   5
  -3   1  14 12304.6 1702.52   5
  -1  -2  14 12075.7 1648.00   2
   3  -2 -14 11770.9 1807.36   3
   3  -2 -14 10003.5 639.725   2
  -3   1 -14 11570.7 769.645   5
   1   2  14 10976.9 1053.47   1
   1  -3  14 11663.4 1725.53   2
   2  -3 -14 10674.2 1334.03   3
  -3   2 -14 10800.5 628.654   1
  -3   2  14 10921.5 1522.44   5
  -1   3  14 12021.7 1310.60   1
  -1   3 -14 9140.37 1230.25   1
  -1   3  14 12322.5 1037.75  15
  -1  -2 -14 10884.7 1186.82  18
  -3   1 -14 10751.5 1126.71  17
  -1  -2 -14 9788.03 1119.02  17
   3  -2  14 17336.8 1968.63  16
  -3   1  14 12554.4 1399.41  17
  -2  -1  14 10031.1 1193.26  17
  -2  -1 -14 10884.2 1151.50  18
   2   1  14 11986.4 1368.25  16
   1   2  14 11615.1 1291.21  16
   2  -3  14 11858.9 1560.24  16
  -1   3 -14 11201.1 1305.72  15
   1  -3  14 12405.0 1375.82  17
  -3   1  14 12060.8 976.618  16
   2   1  14 10723.4 697.581  15
  -2  -1 -14 10798.8 1181.67  17
  -1  -2  14 9783.07 1159.23  16
  -2  -1  14 10458.0 1120.75  16
  -3   2 -14 11421.1 755.713  18
   1  -3  14 12675.2 1501.05  16
   1  -3 -14 10314.0 1273.79  18
  -3   1 -14 10178.4 939.581  18
  -2   3 -14 10313.7 1180.31  15
   3  -1  14 12794.6 1566.43  16
  -1  -2  14 11513.6 1246.42  17
   2  -3 -14 11661.2 1460.50  18
   1   2  14 12074.0 838.231  15
  -3   2  14 12979.2 1545.36  17
  -2  -1 -14 11430.0 888.821  13
  -2   3  14 11977.4 520.246  11
  -2   3  14 9304.79 498.066  11
   2  -3 -14 11728.6 1259.01  13
   1   2 -14 11484.4 863.387  12
   3  -2  14 10955.7 1133.45  14
  -2   3 -14 10178.4 1247.00  10
  -1  -2 -14 11338.4 1020.06  13
   2   1 -14 11701.1 676.752  10
  -1   3 -14 10574.9 1162.56  10
   1   2 -14 11735.9 924.405  10
  -3   2 -14 11332.8 1473.57  10
   3  -2  14 11126.1 1323.02  11
  -2   3  14 12823.8 1305.41  12
   1   2  14 12310.5 1132.66  11
  -3   2  14 12818.4 1103.64  12
   2   1 -14 12089.1 517.978  12
   2   1  14 11598.6 1202.25  11
   1  -3 -14 10089.0 1121.81  13
  -1   3 -14 11525.8 1193.99  12
   2  -3  14 11927.0 1153.64  14
   3  -1  14 10034.4 1076.81  14
   3  -1  14 11811.2 1300.95  11
  -1   3  14 10926.9 786.814  11
  -1  -2 -15 5502.20 757.500   7
  -1   3 -15 8481.52 1170.45   7
  -3   2  15 7609.31 1367.30   9
  -3   1 -15 7250.21 982.302   7
   1  -3  15 8167.91 1050.68   6
   2   1  15 6898.55 897.181   9
  -2  -1 -15 7520.46 925.713   7
  -2  -1 -15 6736.37 821.764   6
   1   2  15 7031.27 986.184   9
   3  -1 -15 6984.23 1016.99   8
   3  -1  15 6937.83 683.131   9
   3  -2  15 6531.92 515.402   9
  -3   1 -15 7244.59 485.977   6
   2  -3  15 7747.11 926.866   6
  -1   3 -15 6418.55 936.218   8
   3  -2 -15 6087.63 969.656   8
  -3   1 -15 7247.24 1251.36  10
   1   2 -15 6977.64 956.904   8
   1  -3 -15 6012.13 794.339   7
   2  -3 -15 6610.64 1089.59   8
  -2   3 -15 6914.52 1009.95   7
  -3   1  15 6172.85 1258.69   9
  -1   3  15 7892.37 1093.07   9
  -2   3  15 6735.31 1079.50   9
  -3   2 -15 7171.36 977.853   7
   2   1 -15 6201.00 908.659   8
   1  -3 -15 7515.21 1044.70   8
   2  -3  15 8580.55 971.829   9
   2  -3 -15 5856.87 1004.39   3
  -3   2 -15 7001.27 516.434   1
   3  -2 -15 8284.75 1566.00   3
  -1  -2  15 7624.23 1341.75   2
  -3   2 -15 7405.15 565.991   5
  -2   3  15 7670.26 1228.79   5
  -3   2  15 7375.09 1258.66   5
  -1  -2  15 4629.80 962.502   6
  -3   1  15 6581.77 1260.83   5
  -1   3 -15 8168.72 1191.10   1
   1  -3  15 6712.42 1338.54   2
   3  -2 -15 6955.73 461.460   2
  -2  -1  15 7282.72 1289.71   6
   1   2  15 6445.72 828.593   1
  -1   3  15 7771.20 1137.85   5
  -1   3  15 6381.85 980.873   1
  -3   1 -15 6666.72 530.075   5
  -2   3 -15 7858.18 1010.61   1
  -3   1 -15 6919.19 922.179  17
  -3   1  15 8109.67 822.438  16
  -2  -1 -15 6170.68 884.942  18
  -3   2  15 7105.23 1175.25  17
   1  -3 -15 5583.42 965.239  18
  -2  -1 -15 4500.23 813.420  17
  -1  -2 -15 7319.47 991.544  17
   1  -3  15 7572.85 1120.41  17
  -1   3  15 7540.78 966.624  16
   2  -3  15 6946.50 1229.68  16
  -1  -2  15 5884.52 957.273  16
   1   2  15 8780.38 1163.04  16
   1  -3  15 6026.35 1065.03  16
   2  -3 -15 7035.43 1178.55  18
  -1   3  15 6611.69 768.909  15
   3  -2  15 5374.99 1178.35  16
  -3   1  15 6073.83 1016.52  17
  -1  -2 -15 6577.69 955.130  18
  -1  -2  15 6181.08 968.840  17
  -2  -1  15 6903.32 939.178  16
  -3   2 -15 7179.85 615.285  18
   2   1  15 7446.77 1145.39  16
  -2  -1  15 7692.75 1105.00  17
  -3   1 -15 7697.41 816.448  18
   1   2  15 7798.58 649.692  15
  -3   2  15 7495.61 501.074  16
   2   1  15 7518.10 533.052  15
   3  -1  15 7362.89 1273.94  16
  -2   3 -15 6765.34 1021.28  10
  -3   2 -15 7280.19 1231.66  10
  -1  -2 -15 7699.28 855.321  13
  -1   3 -15 5856.99 861.195  12
  -2   3 -15 6440.19 932.943  15
   3  -2  15 7870.78 994.965  14
   2  -3 -15 7958.99 1057.43  13
  -3   2  15 8238.45 861.456  12
   2   1  15 7564.28 989.096  11
   1   2  15 7264.48 906.175  11
   1   2 -15 8374.56 729.662  12
   3  -2  15 6260.25 1024.56  11
   3  -1  15 7597.51 1080.72  11
  -1   3 -15 6413.02 995.332  15
   2   1 -15 7054.51 562.517  10
   3  -1  15 6432.36 909.635  14
   1   2 -15 7020.28 747.848  10
  -1   3  15 6866.78 633.764  11
  -1   3 -15 7591.25 1011.31  10
  -2  -1 -15 7059.49 732.872  13
   1  -3 -15 6442.23 931.415  13
  -2   3  15 6957.81 987.466  12
  -2   3  15 7131.51 452.346  11
   2   1  16 3480.72 662.456   9
  -1  -2 -16 2698.90 570.059   7
  -3   2 -16 2032.03 575.585   7
  -3   1  16 4142.87 1068.67   9
  -2   3  16 2432.89 741.699   9
  -1   3 -16 3759.08 844.843   7
  -3   1 -16 4956.11 1095.98  10
  -1   3  16 3808.71 845.262   9
  -2  -1 -16 2752.25 614.408   7
   3  -2  16 3061.92 377.768   9
   1  -3 -16 2268.75 529.326   7
  -1   3 -16 3096.82 676.044   8
   1  -3 -16 4047.67 836.873   8
   2   1 -16 3496.36 712.195   8
   1   2 -16 3484.88 708.439   8
   2  -3 -16 3178.22 819.364   8
  -2   3 -16 3721.43 796.885   7
  -3   1 -16 3027.16 322.316   6
  -3   1 -16 2230.91 599.947   7
   1   2  16 3350.53 720.119   9
   3  -2 -16 3228.25 735.518   8
   3  -1 -16 3382.51 736.452   8
   2  -3  16 3585.64 660.919   9
   3  -1  16 3862.16 518.864   9
  -3   2  16 3525.24 952.304   9
  -3   2 -16 3129.98 363.275   1
   1  -3  16 3640.63 728.947   6
  -1   3 -16 1834.69 666.950   1
  -2  -1  16 4304.37 1025.15   6
   3  -2 -16 4559.13 1239.32   3
  -1  -2  16 3390.17 828.834   6
  -3   1  16 3188.24 980.301   5
   1   2  16 3488.38 648.066   1
  -3   2  16 2935.29 830.336   5
  -2  -1 -16 3005.47 568.212   6
  -2   3 -16 3338.83 712.855   1
   2  -3 -16 3437.61 838.303   3
  -1   3  16 3241.40 745.949   5
  -3   1 -16 3386.71 307.750   5
  -2   3  16 2955.74 788.380   5
  -1  -2  16 3372.42 958.859   2
   1  -3  16 3716.57 1081.63   2
   2  -3  16 3247.03 629.897   6
  -2  -1 -16 2763.44 642.766  18
   1  -3  16 4360.61 905.739  16
  -1   3  16 3406.94 559.718  15
   1  -3 -16 4611.85 943.304  18
   2  -3  16 2461.77 845.297  16
  -1  -2 -16 2374.14 610.489  18
  -1  -2  16 3509.93 787.288  16
  -2  -1 -16 2973.03 677.869  17
   3  -2  16 2984.14 888.083  16
  -3   1 -16 2817.95 623.020  17
  -2  -1  16 3403.02 722.446  16
  -3   1 -16 3338.80 567.519  18
  -2   3 -16 3167.14 283.562  18
  -3   2  16 3289.71 375.361  16
   1   2  16 3594.77 430.437  15
  -3   2 -16 2864.68 403.659  18
   3  -1  16 3404.49 887.166  16
  -3   2  16 2625.94 807.293  17
  -3   1  16 4203.35 639.959  16
  -1   3  16 4005.93 736.399  16
  -3   1  16 3387.25 841.051  17
   2  -3 -16 3719.45 906.925  18
   1   2  16 3612.08 805.626  16
  -1  -2  16 3443.65 766.847  17
   2   1  16 3942.50 864.371  16
  -2  -1  16 2689.29 697.311  17
   1  -3  16 4027.70 861.929  17
  -1  -2 -16 3668.24 745.027  17
   2   1  16 3717.25 346.445  15
   2   1  16 3729.93 760.336  11
  -1   3  16 3694.36 485.472  11
  -1   3 -16 2385.06 627.299  10
   2   1 -16 3627.32 450.269  10
  -2   3 -16 2374.02 669.066  10
   2  -3 -16 3269.54 720.769  13
  -1   3 -16 2853.58 691.517  15
  -3   2 -16 3970.03 1018.22  10
  -1  -2 -16 2835.76 559.889  13
   3  -1  16 2813.05 669.726  14
  -3   2  16 2889.16 506.386  12
   3  -2  16 2911.41 797.799  11
  -2  -1 -16 3920.77 594.960  13
   1   2 -16 3194.92 542.690  10
   1   2  16 3371.00 647.652  11
   1   2 -16 3521.62 469.144  12
   1  -3 -16 3140.95 673.122  13
  -2   3  16 2453.91 643.597  12
  -2   3 -16 4060.52 769.854  15
   3  -1  16 3214.79 766.040  11
   3  -2  16 2626.84 636.205  14
  -2   3  16 3461.32 353.002  11
  -2   3  17 6877.74 1217.68   9
   3  -2  17 7895.66 664.314   9
  -3   2  17 8732.51 1522.95   9
  -1  -2 -17 9835.51 1079.58   7
   1  -3 -17 9374.42 1252.44   8
  -2  -1 -17 9354.42 1110.55   7
  -3   1 -17 8623.06 1177.23   7
  -3   2 -17 8674.57 1197.97   7
   2  -3  17 10249.8 1149.95   6
   2   1 -17 8520.67 1135.29   8
   1  -3 -17 8192.50 1017.16   7
   3  -1 -17 8486.55 1200.88   8
  -3   1 -17 7969.21 590.541   6
   3  -2 -17 7892.65 1193.03   8
  -1   3 -17 7685.54 1074.68   8
   2  -3 -17 8924.34 1357.35   8
  -3   1  17 7776.87 1496.30   9
  -2   3 -17 8373.60 1201.69   7
  -1   3  17 10044.3 1346.07   9
   1  -3  17 9644.61 1200.32   6
   1   2 -17 8351.85 1104.09   8
   2  -3  17 7789.49 994.275   9
  -2  -1 -17 7516.91 917.321   6
   3  -1  17 8352.99 797.672   9
  -1   3 -17 7270.31 1175.53   7
   1   2  17 7434.55 1094.06   9
   2   1  17 7756.24 1007.66   9
  -3   1 -17 8226.69 1429.30  10
  -1   3 -17 8013.37 1284.39   1
  -2  -1  17 8623.80 1476.84   6
  -1  -2  17 8570.92 1342.82   6
   2  -3 -17 7077.70 1143.47   3
   1  -3  17 8439.51 1526.74   2
  -2   3  17 5523.68 1069.22   5
   3  -2 -17 9652.61 1692.55   3
  -1   3  17 8683.90 1288.11   5
  -3   1  17 8688.37 1458.53   5
  -3   2  17 10001.5 1479.36   5
  -3   2 -17 8022.35 633.365   1
  -2   3 -17 7654.96 1071.92   1
   1  -3 -17 7978.61 1149.97   3
  -1  -2  17 6321.08 1310.09   2
  -3   1 -17 7483.21 878.119  18
  -1   3  17 8404.93 1076.79  16
  -2  -1 -17 8723.26 1143.87  18
   1  -3  17 9243.01 1307.43  17
  -2  -1  17 7958.20 1177.57  17
  -1  -2  17 8371.69 1197.17  17
   1  -3 -17 8135.39 1267.30  18
   3  -2  17 9718.93 1621.90  16
  -3   1 -17 7049.78 1027.33  17
  -3   2  17 7894.20 663.056  16
  -1  -2  17 9496.84 1263.16  16
  -3   2 -17 8312.33 716.663  18
  -3   1  17 9387.55 995.965  16
  -1   3  17 8655.41 881.047  15
  -1  -2 -17 8213.00 1175.78  18
  -3   1  17 8338.66 1329.02  17
  -3   2  17 7251.68 1264.08  17
   2  -3  17 7075.14 1391.66  16
   2  -3 -17 9264.42 1454.12  18
  -2   3  17 9933.40 1014.30  16
   1   2  17 9357.63 1346.14  16
  -2  -1 -17 8833.84 1209.13  17
  -1  -2 -17 6747.16 1085.32  17
  -2   3 -17 8097.26 548.808  18
   1  -3  17 7486.58 1250.91  16
   1   2  17 8537.40 646.539  15
  -2  -1  17 6989.72 1056.55  16
   2   1  17 9501.46 1378.11  16
   2   1  17 9380.28 487.892  15
   3  -1  17 10516.6 1593.37  16
   3  -1  17 10877.7 1408.39  11
   2   1  17 9480.49 1239.16  11
  -3   2 -17 12956.2 1751.46  10
  -1   3 -17 7504.47 1081.03  15
  -2   3  17 7989.58 1100.93  12
  -1   3  17 8066.83 760.163  11
   1   2  17 8165.30 1017.45  11
   3  -2  17 8449.64 1084.41  14
  -1   3 -17 6622.02 1025.22  10
  -1  -2 -17 9052.04 998.096  13
   2  -3 -17 9266.36 1232.95  13
  -2   3 -17 8464.76 1278.57  10
   2   1 -17 8591.74 743.095  10
  -2   3  17 9002.05 641.186  11
   3  -1  17 7780.08 1066.35  14
   1  -3 -17 8209.29 1098.94  13
  -2   3 -17 7923.92 1037.81  15
  -3   2  17 8530.91 823.159  12
   1   2 -17 8325.78 892.357  10
   3  -2  17 9206.22 1369.87  11
   2  -3 -18 185538. 7134.56   8
  -3   1 -18 165015. 6441.96   7
   1  -3 -18 176178. 6794.54   8
   1  -3 -18 155943. 6082.38   7
   2   1 -18 157331. 6348.91   8
  -2  -1 -18 169292. 6252.39   7
  -1  -2 -18 155723. 5982.65   7
   2  -3  18 176904. 6213.32   6
   3  -2 -18 166814. 6771.50   8
  -2   3 -18 173669. 6910.55   7
  -2  -1  18 174891. 7532.81   6
   3  -1 -18 175062. 6728.24   8
  -3   1 -18 160151. 4882.24   6
  -1   3 -18 173668. 6937.44   7
  -3   2 -18 171427. 6618.08   7
  -1  -2  18 173117. 7180.55   6
   1  -3  18 164904. 6465.55   6
  -1   3 -18 171042. 6466.45   8
  -2  -1 -18 161277. 5857.31   6
   1   2 -18 158389. 6301.04   8
  -3   1  18 168744. 7730.73   9
   3  -2  18 160028. 5071.22   9
   1   2  18 163303. 6417.86   9
  -1   3  18 176490. 6914.33   9
   2   1  18 159744. 6105.03   9
   3  -1  18 159891. 5388.30   9
  -2   3  18 165355. 7032.90   9
  -3   2  18 185146. 7838.58   9
   2  -3  18 184080. 6273.03   9
  -1   3  18 174295. 6829.04   5
   1  -3 -18 172181. 6579.82   3
  -1  -2  18 153772. 7421.19   2
  -2   3 -18 165946. 6418.73   1
  -3   2  18 174746. 7320.40   5
  -1   3 -18 167358. 6968.82   1
   3  -2 -18 193645. 8276.57   3
   1  -3  18 175311. 7859.96   2
  -3   1  18 175713. 7387.90   5
   2  -3 -18 164301. 6768.76   3
  -2   3  18 187339. 7200.73   5
  -3   2 -18 164028. 5011.78   1
   3  -1  18 173866. 7553.87  16
  -2   3  18 166797. 5846.42  16
  -3   2 -18 166632. 5211.02  18
   2   1  18 186835. 7220.01  16
  -2   3 -18 154060. 4806.06  18
   1  -3 -18 164631. 6899.73  18
  -1  -2  18 173982. 6738.27  16
  -1  -2 -18 154066. 6341.66  17
  -3   1  18 190613. 5981.80  16
   1   2  18 170416. 4890.97  15
  -1   3  18 172636. 6328.83  16
  -2  -1  18 174313. 6528.40  16
  -3   2  18 168003. 5146.29  16
  -3   2  18 183956. 7541.94  17
  -3   1  18 187699. 7383.94  17
  -1  -2  18 163787. 6664.41  17
  -2  -1  18 166092. 6721.89  17
  -1   3  18 175301. 5638.07  15
  -3   1 -18 163118. 6339.52  17
   3  -2  18 196725. 8103.63  16
  -3   1 -18 167069. 5773.30  18
   1  -3  18 168442. 7166.74  16
  -2   3 -18 179179. 6331.31  15
   2  -3 -18 165568. 7255.11  18
   1  -3  18 183367. 7022.40  17
   1   2  18 174437. 6859.12  16
   2  -3  18 166890. 7397.51  16
  -1  -2 -18 170582. 6569.94  18
  -2  -1 -18 158661. 6380.25  17
  -2  -1 -18 166352. 6344.70  18
  -1   3 -18 174607. 6490.22  15
   2   1 -18 174652. 5399.00  10
  -1   3 -18 168973. 6507.32  10
   1   2 -18 167389. 5756.28  10
  -3   2 -18 189373. 7796.68  10
   3  -2  18 157808. 6156.14  14
  -2   3  18 160488. 6309.39  12
   2  -3 -18 167400. 6607.67  13
  -1  -2 -18 168153. 5907.04  13
   1   2  18 171614. 6171.09  11
  -2   3  18 169939. 5016.87  11
   3  -1  18 155714. 6130.06  14
  -2   3 -18 173744. 7013.42  10
  -3   1 -18 149751. 7144.22  10
   3  -1  18 176851. 6926.86  11
  -3   2  18 178609. 5356.26  12
   1  -3 -18 176444. 6435.74  13
   3  -2  18 181305. 7198.88  11
  -1   3  18 165200. 5337.44  11
   2   1  18 173200. 6522.90  11
   3  -2  19 44963.1 2057.01   9
   1  -3 -19 46773.7 3111.26   8
   2  -3  19 48864.6 2775.12   6
   2   1 -19 49199.8 3009.89   8
  -3   2 -19 48338.4 3087.23   7
  -3   1 -19 44693.7 1866.97   6
  -1   3 -19 51734.7 3040.14   8
  -2  -1 -19 42149.4 2695.45   7
  -3   1 -19 47276.3 2981.23   7
  -1  -2 -19 43413.0 2653.25   7
   2  -3 -19 51525.9 3347.53   8
  -2  -1  19 51490.4 3659.56   6
   3  -2 -19 46441.6 3135.11   8
  -2   3 -19 43738.4 3110.29   7
   3  -1 -19 45970.7 3043.30   8
   1   2 -19 47021.2 2914.60   8
   1  -3 -19 40508.2 2644.09   7
   1  -3  19 47176.3 2985.12   6
  -2  -1 -19 44532.2 2528.30   6
  -1  -2  19 47450.6 3368.57   6
   1   2  19 47943.4 3021.63   9
  -3   2  19 47159.1 3650.48   9
   3  -1  19 43098.2 2230.81   9
  -1   3  19 47500.4 3213.65   9
  -2   3  19 45052.2 3280.02   9
   2   1  19 45920.0 2752.53   9
   2  -3  19 51088.1 2828.56   9
  -1   3 -19 52523.6 3327.60   7
  -3   1  19 53949.4 3931.83   9
  -2   3  19 51432.9 3331.35   5
   1  -3  19 50022.1 3796.71   2
   2  -3  19 52328.9 3901.98   2
  -2   3 -19 48882.8 2996.71   1
   2  -3 -19 47572.1 3183.29   3
  -1  -2  19 44133.8 3536.21   2
   3  -2 -19 54741.6 4028.37   3
  -3   1  19 52122.4 3539.86   5
  -3   2 -19 47399.4 2010.03   1
  -1   3  19 52498.4 3233.08   5
   1  -3 -19 49986.6 3066.60   3
  -1   3 -19 44180.7 3191.82   1
  -3   2  19 48815.7 3434.58   5
  -1   3  19 46346.1 2832.01  16
  -3   2  19 45853.5 2107.06  16
  -3   2 -19 47314.9 2110.70  18
  -2  -1  19 45393.6 2894.64  16
   1   2  19 47153.8 1768.47  15
   3  -2  19 56677.2 3992.37  16
   1  -3 -19 43125.7 3141.29  18
   2   1  19 53536.3 3516.13  16
  -3   1  19 49580.9 3474.30  17
  -2  -1 -19 39581.1 2763.03  17
  -3   1  19 52269.8 2648.32  16
   1  -3  19 46589.1 3358.70  16
  -2  -1  19 47466.0 3163.73  17
   2  -3 -19 54238.2 3714.75  18
  -3   1 -19 41103.0 2400.67  18
  -1  -2 -19 43851.7 2898.38  17
   3  -1  19 52851.2 3785.96  16
  -1  -2  19 42784.9 3041.99  17
  -2   3  19 46943.7 2539.38  16
   2  -3  19 50204.2 3635.97  16
  -2   3 -19 47432.7 2718.68  15
  -2  -1 -19 42660.6 2777.10  18
  -1  -2 -19 42426.8 2879.79  18
   1   2  19 51533.4 3310.12  16
  -2   3 -19 41944.0 1831.75  18
  -1  -2  19 44928.7 3030.69  16
  -1   3 -19 47568.7 2870.65  15
   2   1 -19 51396.7 2323.74  10
  -2   3  19 46339.7 2849.16  12
  -1  -2 -19 47062.7 2592.55  13
   2  -3 -19 48693.2 3102.11  13
   3  -1  19 50178.5 3291.65  11
  -2   3  19 47221.9 2012.43  11
  -1   3 -19 50665.9 3083.56  10
  -3   1 -19 43776.7 3412.97  10
   3  -2  19 46684.9 3323.42  11
   2   1  19 44877.9 2914.17  11
   3  -2  19 44982.1 2783.74  14
   1   2 -19 49337.8 2542.68  10
  -3   2 -19 52717.6 3751.76  10
   1  -3 -19 51092.4 2987.16  13
   1   2  19 50209.0 2814.04  11
  -3   2  19 49876.4 2073.24  12
  -2   3 -19 52307.4 3428.31  10
  -1   3  19 48368.9 2246.43  11
  -3   1 -20 2498.95 967.169  10
  -2   3  20 2166.90 827.870   9
   3  -1 -20 1712.40 640.862   8
  -3   2 -20 2721.75 1001.61  10
  -3   1 -20 1224.54 539.490   7
   3  -1  20 1731.44 451.639   9
   3  -2  20 2220.66 439.596   9
  -3   2  20 1782.92 869.418   9
   3  -2 -20 1872.87 727.098   8
   1  -3  20 2174.04 675.356   9
  -1  -2 -20 1859.37 576.174   7
  -3   2 -20 1189.11 585.192   7
  -3   1  20 857.499 606.802   9
   1   2 -20 641.039 454.457   8
  -1   3 -20 2447.73 730.016   8
   1  -3 -20 1650.92 657.558   8
   2   1 -20 1383.38 543.205   8
   2  -3 -20 1139.33 593.594   8
   1   2  20 2125.05 696.990   9
  -2   3 -20 1181.75 632.849   7
   2  -3  20 2334.66 610.901   9
  -1   3 -20 1229.60 603.429   7
  -2  -1 -20 1024.17 476.971   7
   2   1  20 2159.53 677.829   9
   1  -3 -20 1786.45 554.203   7
  -1   3  20 1444.57 629.539   9
  -1  -2  20 1084.56 654.868   2
  -3   2 -20 1786.47 379.947   1
  -3   2  20 1674.54 704.144   5
  -2   3  20 1529.35 713.041   5
  -2  -1  20 1854.75 778.518   6
  -1   3  20 2115.83 727.743   5
  -1   3 -20 2485.26 809.802   1
  -3   1 -20 1680.15 332.313   6
   1  -3  20 1034.19 484.920   6
   3  -2 -20 471.603 807.839   3
   2  -3 -20 1215.87 535.595   3
   2  -3  20 2108.99 753.927   2
   2  -3  20 2122.84 594.518   6
   1  -3  20 1750.65 872.131   2
  -2   3 -20 1631.86 574.511   1
  -1  -2  20 2501.27 848.944   6
   1  -3 -20 1954.04 636.740   3
  -3   1  20 1544.99 616.741   5
  -3   2 -20 2459.18 451.651  18
  -2  -1 -20 1739.27 639.513  18
   3  -2  20 1538.21 701.204  16
   2  -3  20 1711.85 848.360  16
  -1  -2 -20 1406.88 561.513  18
  -1  -2 -20 1492.16 651.253  17
  -2  -1 -20 1093.73 601.713  17
   1  -3 -20 1301.49 659.822  18
  -1  -2  20 2326.89 784.131  17
   1  -3  20 744.584 578.155  16
  -1   3  20 1847.53 580.098  16
  -3   1  20 2274.61 822.262  17
  -2  -1  20 230.803 331.811  16
  -2   3  20 650.646 357.562  16
  -2  -1  20 2392.36 801.766  17
   1   2  20 2198.05 720.173  16
  -3   1 -20 1928.96 505.550  18
  -3   2  20 1334.57 348.277  16
   2   1  20 2055.70 805.358  16
  -1  -2  20 1124.99 569.970  16
   3  -1  20 2450.47 877.373  16
   2  -3 -20 2374.64 918.771  18
  -3   1  20 1202.00 432.194  16
   1   2  20 966.504 458.129  11
   3  -1  20 2939.07 882.288  11
  -1  -2 -20 1598.55 529.052  13
  -2   3  20 2379.28 431.600  11
   2   1 -20 2373.40 490.866  10
   2  -3 -20 3043.20 788.842  13
  -2   3  20 1133.15 503.639  12
   3  -2  20 1686.00 678.184  11
  -1   3 -20 2949.17 720.976  15
  -1   3  20 1061.01 371.423  11
  -2   3 -20 1892.11 552.892  15
  -2   3 -20 1584.70 681.618  10
  -1   3 -20 1630.13 600.437  10
   2   1  20 1194.40 514.645  11
   1  -3 -20 2432.52 668.688  13
   1   2 -20 1682.40 544.152  10
   2  -3  21 4229.98 801.172   6
   3  -2  21 2893.07 501.130   9
   1   2  21 2967.51 777.248   9
   1  -3 -21 2812.14 713.253   7
  -2   3  21 2485.49 862.592   9
   3  -1 -21 2755.70 772.578   8
   2  -3  21 3197.66 700.735   9
  -3   1 -21 3041.20 845.324   7
   1  -3 -21 3636.14 925.637   8
  -1  -2 -21 3752.78 795.094   7
  -3   2 -21 2308.49 734.678   7
  -3   1 -21 3148.34 1072.34  10
  -1   3  21 2949.01 869.035   9
  -3   2  21 4180.67 1115.59   9
  -1   3 -21 3107.68 857.804   7
  -1   3 -21 3205.90 774.649   8
   2  -3 -21 2992.77 905.096   8
  -3   1  21 2871.56 1039.99   9
   1   2 -21 3321.19 776.062   8
  -2  -1 -21 2584.14 698.625   7
  -2   3 -21 2351.50 801.016   7
   2   1  21 3028.95 728.320   9
   3  -2 -21 3039.37 891.365   8
   2   1 -21 2790.90 761.288   8
  -3   2 -21 3096.36 1054.94  10
   1  -3  21 3078.68 779.688   9
  -2  -1  21 4342.58 1144.04   9
   3  -1  21 3136.42 565.273   9
   2  -3 -21 3545.25 892.742   3
  -3   2 -21 3114.08 504.319   1
   1  -3  21 2508.61 807.220   2
   1  -3 -21 3630.07 867.361   3
  -2  -1  21 2929.70 1037.08   6
  -1   3 -21 4926.63 1091.81   1
  -3   2  21 4014.98 989.317   5
  -3   1  21 3761.64 943.905   5
  -1  -2  21 3096.40 947.768   2
   2  -3  21 2554.04 953.276   2
  -2   3 -21 3874.49 862.409   1
  -2   3  21 2669.82 793.539   5
   3  -2 -21 3425.43 1150.21   3
   1  -3  21 4307.41 954.912   6
  -1  -2  21 2322.98 854.219   6
  -1   3  21 3979.84 912.281   5
  -1  -2 -21 3194.52 847.738  18
   3  -2  21 4669.13 1266.95  16
  -1  -2 -21 2578.30 770.718  17
  -1  -2  21 3036.89 836.037  17
  -2  -1 -21 2803.66 723.906  18
  -2  -1 -21 1243.19 455.960  17
   1  -3 -21 2115.16 829.726  18
   2  -3 -21 1632.34 744.146  18
  -3   1  21 3027.71 944.354  17
  -3   2 -21 3039.39 521.306  18
   2  -3  21 4225.86 1103.64  16
  -3   1 -21 3287.71 642.713  18
  -3   2  21 3377.40 545.597  16
  -2  -1  21 3718.72 928.594  17
  -2   3  21 2084.08 597.129  16
   1   2  21 3384.07 885.134  16
  -3   1  21 3669.68 732.017  16
  -2  -1  21 3613.23 867.960  16
   2   1  21 3793.59 981.437  16
  -1  -2  21 4015.38 943.235  16
   3  -1  21 3610.73 1120.44  16
  -1   3  21 2920.99 760.673  16
   1  -3  21 4563.24 1104.29  16
  -1   3 -21 3609.04 748.493  15
   1   2 -21 3575.30 710.009  10
   3  -2  21 4054.72 1033.80  11
  -2   3 -21 3965.47 735.409  15
  -2   3  21 3662.50 541.401  11
   1  -3 -21 3494.70 827.784  13
  -1   3  21 3528.57 605.907  11
  -1   3 -21 2469.00 729.935  10
   2  -3 -21 3444.71 915.995  13
   1   2  21 2954.00 694.908  11
  -2   3  21 3392.19 738.859  12
  -1  -2 -21 3251.56 712.155  13
   2   1  21 3546.41 861.773  11
   2   1 -21 3580.04 647.315  10
  -2   3 -21 3498.50 930.712  10
   3  -1  21 3137.12 909.738  11
   3  -1  22 338.787 359.776   9
  -3   1 -22 522.058 638.761  10
  -3   1 -22 181.360 454.665   7
   2  -3 -22-10.3888 415.368   7
   1   2  22 588.708 524.010   9
   3  -1 -22-516.667 483.184   8
  -1  -2 -22-71.3955 336.335   7
   3  -2  22-142.930 218.265   9
   1  -3 -22 1156.88 539.911   7
   1  -3  22-12.1904 414.382   9
  -2   3  22 18.8681 572.619   9
   2  -3  22 456.630 416.781   6
  -3   2  22 435.804 631.853   9
  -1   3  22 982.495 686.559   9
   2  -3  22 24.3612 337.306   9
  -2  -1 -22-40.5696 332.037   7
  -3   2 -22 754.022 568.129   7
  -3   2 -22-103.475 667.413  10
  -3   1  22 165.726 457.332   9
  -1   3 -22 119.953 378.468   8
   1   2 -22-71.6408 329.165   8
  -2   3 -22 172.283 424.776   7
   2  -3 -22 355.189 402.737   8
   2   1  22 178.513 336.867   9
   3  -2 -22 598.070 626.580   8
   2   1 -22-238.540 339.853   8
  -2  -1  22 352.576 551.946   9
  -1   3 -22-392.462 467.189   7
   1  -3 -22-18.3580 568.036   8
   2  -3 -22-39.1618 394.680   3
   1  -3 -22 172.347 417.030   3
  -3   2  22 185.123 371.146   5
  -1   3  22 161.618 340.777   5
  -2   3  22-290.191 400.677   5
   2  -3  22-135.401 541.608   2
  -1  -2  22 1097.60 714.851   6
  -1  -2  22 162.331 531.859   2
  -2   3 -22 338.162 376.495   1
   3  -2 -22-247.935 611.124   3
  -2  -1  22 256.074 500.005   6
  -1   3 -22 38.1863 389.489   1
   1  -3  22 308.681 416.629   6
  -1  -2 -22 123.253 251.196   3
  -3   1  22-55.0009 471.799   5
   1  -3  22 277.133 602.627   2
  -2  -1  22-168.260 475.978   5
  -2  -1 -22 336.643 437.350  18
  -2  -1  22-194.675 517.558  17
   3  -2  22-912.218 746.031  16
  -2  -1  22 323.474 381.827  16
   1  -3 -22 552.873 476.788  18
   2   1  22 45.6244 538.964  16
  -3   1 -22-530.179 350.285  18
  -3   1  22-131.341 671.478  17
   2  -3 -22 284.691 517.706  18
   2  -3  22 157.436 636.902  16
   1   2  22 29.3750 521.233  16
  -2   3  22 18.0040 251.239  16
  -1  -2  22 216.485 454.984  17
   1  -3  22 274.165 479.257  16
  -2  -1 -22 6.49211 430.088  17
  -1  -2 -22 298.729 427.169  18
  -3   2 -22-51.0410 196.950  18
  -3   2  22 87.6872 205.752  16
  -1  -2  22 191.217 398.223  16
  -3   1  22-76.5949 277.558  16
  -1   3  22 498.065 395.334  16
   3  -1  22 389.703 572.105  16
   2   1 -22-377.776 300.486  10
   1  -3 -22 715.124 424.445  13
  -2   3  22-24.6806 280.945  12
   1   2  22-348.946 366.809  11
  -2   3 -22 136.207 551.601  10
  -1  -2 -22 153.714 293.322  13
   2   1  22 500.725 488.094  11
   3  -1  22 467.194 604.316  11
   2  -3 -22-976.501 584.053  13
  -2   3  22 233.757 225.254  11
  -1   3 -22 42.7057 275.332  15
  -1   3 -22-272.472 396.468  10
   1   2 -22 301.569 330.889  10
   3  -2  22 169.882 397.393  11
  -2   3 -22 128.883 250.794  15
  -1   3  22 236.357 319.200  11
  -2   3  23 4457.77 1195.75   9
   2   1  23 3590.01 857.466   9
   2  -3 -23 4906.96 1053.87   7
  -3   2 -23 4135.19 1005.40   7
  -3   1 -23 5614.45 1346.34  10
   2  -3  23 5196.79 956.228   9
  -3   2  23 4266.15 1117.03   9
  -3   2 -23 4875.83 1270.28  10
   1  -3 -23 3624.80 925.334   7
  -3   1  23 6258.70 1441.56   9
   1  -3  23 4320.08 999.736   9
   1  -3 -23 3447.53 959.498   8
  -2  -1  23 4126.00 1156.75   6
  -3   1 -23 4831.30 1074.50   7
  -1  -2 -23 3150.84 790.073   7
   1   2 -23 3539.45 889.000   8
   2   1 -23 2781.42 803.426   8
  -1   3 -23 6079.07 1075.02   8
  -2  -1 -23 4489.86 979.635   7
  -2   3 -23 3721.30 1032.02   7
   3  -2 -23 1247.77 663.341   8
  -1   3 -23 6260.90 1234.07   7
   3  -1 -23 3881.76 1020.68   8
  -1  -2  23 4039.56 1066.91   9
  -1   3  23 2514.68 870.337   9
   3  -2  23 3716.23 658.577   9
  -2  -1  23 5098.83 1239.45   9
   2  -3 -23 3886.21 1034.73   8
   3  -1  23 3210.44 650.752   9
   1   2  23 3431.81 890.440   9
  -2  -1  23 3978.69 952.920   5
   1  -3 -23 3137.22 848.948   3
  -3   1  23 4025.22 974.378   5
   2  -3 -23 4147.37 1060.72   3
  -2   3  23 3217.88 882.702   5
   3  -2 -23 3485.03 1169.12   3
  -2   3 -23 3751.90 916.788   1
  -1   3 -23 3756.78 1033.90   1
   1  -3  23 3550.90 1104.54   2
  -1  -2  23 3525.17 1042.98   6
   1  -3  23 4684.21 1011.26   6
  -1   3  23 2182.03 686.204   5
   2  -3  23 5025.76 1311.18   2
  -1  -2 -23 3155.33 693.989   3
  -1  -2  23 3612.34 1130.03   2
  -3   2  23 4059.18 994.901   5
   3  -1  23 4391.78 1230.69  16
  -3   1 -23 3359.00 733.738  18
   2  -3  23 5318.31 1338.60  16
  -2  -1 -23 4311.06 956.343  18
  -3   2 -23 3558.82 634.320  18
  -3   1  23 3637.44 997.232  17
  -1  -2  23 4347.76 1042.79  17
   3  -2  23 5765.77 1367.66  16
  -2  -1  23 4106.93 1116.04  17
  -3   1  23 6179.22 932.575  16
  -2   3  23 3257.40 770.551  16
  -1   3  23 3655.47 856.354  16
  -1  -2 -23 4274.96 1021.25  18
   1   2  23 3469.90 1015.85  16
  -1  -2  23 1902.54 791.237  16
   1  -3 -23 4706.34 1081.09  18
  -2  -1 -23 3675.96 919.975  17
   2   1  23 5348.95 1269.86  16
   1  -3  23 3346.20 993.073  16
  -2  -1  23 4104.46 964.637  16
   2  -3 -23 4347.57 1136.44  18
  -2   3  23 4082.83 859.157  12
   1  -3 -23 3402.93 840.857  13
  -1   3  23 4459.99 766.555  11
  -2   3 -23 3668.74 1018.29  10
   3  -1  23 1934.99 740.577  11
   1   2 -23 3781.47 780.564  10
   2   1 -23 4268.30 759.927  10
  -1  -2 -23 2917.45 747.293  13
  -2   3 -23 4430.01 760.061  15
  -1   3 -23 4604.90 1046.89  10
   1   2  23 5200.05 1035.84  11
  -1   3 -23 4710.61 845.528  15
   3  -2  23 3532.63 1027.41  11
   2  -3 -23 4171.37 977.339  13
   2   1  23 5508.94 1118.56  11
  -3   2  24 10778.0 1835.00   9
   3  -1  24 11019.6 1224.55   9
  -3   2 -24 12120.0 1786.64   7
   3  -2  24 10993.0 1144.50   9
   1   2  24 12796.1 1736.43   9
  -3   1 -24 12156.9 1946.16  10
  -2   3  24 12694.3 1931.25   9
   1  -3  24 11938.5 1620.64   9
  -3   1  24 13074.3 2053.04   9
  -2  -1  24 12904.3 1898.09   6
  -1  -2  24 11634.3 1784.30   9
  -2  -1  24 11626.8 1875.45   9
  -1   3 -24 14417.1 1727.16   8
   1  -3  24 12213.7 1600.55   6
  -1  -2 -24 11018.1 1507.02   7
   3  -1 -24 10094.6 1577.49   8
  -1   3 -24 14787.6 1866.67   7
   2  -3 -24 14659.5 1778.49   7
   2   1  24 11533.4 1546.38   9
   1  -3 -24 13319.7 1800.82   8
   2  -3 -24 11112.3 1645.57   8
   1   2 -24 10752.7 1515.64   8
  -1   3  24 12781.2 1851.76   9
  -2  -1 -24 10111.5 1511.63   7
  -2   3 -24 12824.5 1810.06   7
   3  -2 -24 13258.5 1809.92   8
   2   1 -24 10841.8 1558.82   8
  -3   2 -24 12444.8 1970.88  10
   1  -3 -24 10685.0 1521.66   7
  -3   1 -24 12637.0 1791.09   7
   2  -3  24 16530.9 1672.68   9
  -1  -2  24 14311.1 1934.27   6
   2  -3  24 13730.2 1951.74   2
  -1  -2 -24 11728.6 1291.78   3
  -2   3 -24 10234.3 1496.06   1
   1  -3  24 13532.6 1963.06   2
  -1   3 -24 13813.5 1928.42   1
   3  -2 -24 14221.3 2105.19   3
  -1  -2  24 13340.0 2000.55   2
   1  -3 -24 12793.1 1632.82   3
   2  -3 -24 12577.1 1765.10   3
  -3   2  24 13837.9 1827.91   5
  -2  -1  24 13299.4 1752.10   5
  -2   3  24 14330.1 1723.25   5
  -3   1  24 13219.7 1728.61   5
  -1   3  24 12068.7 1507.05   5
  -3   1  24 15009.2 1521.40  16
  -3   1  24 12769.0 1941.06  17
   1  -3 -24 9913.64 1694.74  18
  -1   3  24 12917.5 1658.96  16
  -2  -1  24 13361.4 1660.67  16
  -2  -1  24 15128.5 1988.10  17
  -1  -2 -24 12852.9 1764.17  18
   1   2 -24 12779.0 1566.33  15
  -2  -1 -24 11562.9 1676.74  17
   2   1  24 12137.7 1900.77  16
   2  -3  24 12352.2 1912.45  16
   1  -3  24 13358.6 1968.67  16
  -1  -2  24 11841.5 1782.13  17
  -2   3  24 12345.9 1442.89  16
   3  -2  24 11220.2 1902.58  16
   3  -1  24 11969.7 2002.27  16
  -1   3 -24 13833.6 1448.49  15
   2  -3 -24 11309.0 1882.40  18
  -1  -2  24 11012.5 1644.13  16
   1   2  24 12724.6 1846.20  16
  -2   3 -24 13939.0 1329.19  15
  -2  -1 -24 10935.7 1551.58  18
  -3   1 -24 10896.2 1326.63  18
   1  -3 -24 13478.1 1675.11  13
   1   2 -24 12036.3 1393.46  10
  -1   3 -24 15537.1 1884.71  10
   2  -3 -24 12027.0 1681.43  13
  -1   3  24 12993.0 1294.39  11
   2   1 -24 14023.3 1403.81  10
  -2   3  24 14255.1 1587.80  12
  -2   3 -24 11624.7 1830.85  10
   1   2  24 11123.2 1483.17  11
   2   1  24 13970.9 1797.35  11
  -1  -2 -24 13201.5 1506.03  13
   3  -2  24 11375.7 1797.96  11
   3  -1  24 10583.5 1706.85  11
  -1   3 -25 37989.4 2861.48   8
   1   2  25 33726.4 2917.21   9
  -2   3  25 36935.5 3332.56   9
  -1  -2  25 33023.9 3046.22   6
   1  -3 -25 37883.6 3144.83   8
   1  -3 -25 31029.6 2676.13   7
  -3   2 -25 32856.4 3070.54   7
   1   2 -25 35889.8 2806.51   8
   3  -2 -25 28290.1 2769.60   8
   2   1 -25 33965.4 2870.39   8
  -1  -2 -25 28786.5 2596.47   7
   3  -1 -25 32838.4 2927.03   8
  -2   3 -25 31350.4 2974.93   7
   2  -3 -25 42420.5 3251.49   8
   2  -3 -25 33847.0 2827.84   7
  -3   2  25 44835.7 3729.63   9
   2   1  25 34692.9 2776.53   9
  -2  -1 -25 36565.2 2955.94   7
   2  -3  25 37259.4 2602.88   9
   3  -1  25 35214.3 2322.88   9
  -1  -2  25 36073.2 3171.56   9
  -1   3  25 33525.9 3129.39   9
  -2  -1  25 36928.4 3376.40   9
   1  -3  25 32448.1 2715.40   6
  -3   1 -25 33831.5 2984.23   7
  -2  -1  25 36254.6 3295.59   6
   1  -3  25 35606.1 2857.72   9
  -1   3 -25 35202.3 2969.25   7
  -3   1  25 38427.6 3562.58   9
  -3   2  25 36945.8 3001.51   5
   1  -3  25 35020.0 3228.83   2
  -1   3  25 39364.9 2741.10   5
  -2   3  25 38011.9 2858.35   5
  -1  -2  25 34520.3 3179.12   2
  -2   3 -25 32422.5 2736.99   1
  -3   1  25 38894.7 3059.52   5
   2  -3  25 38574.8 3379.42   2
  -1   3 -25 31082.7 2977.14   1
   2  -3 -25 29284.5 2809.34   3
   3  -2 -25 33616.9 3293.35   3
   1  -3 -25 32903.8 2720.56   3
  -2  -1  25 38082.0 2983.71   5
  -1  -2 -25 35102.4 2375.92   3
  -1   3 -25 38327.8 2468.07  15
   1  -3  25 34116.6 3163.90  16
  -2  -1 -25 30637.5 2894.44  17
  -2   3  25 33036.2 2501.80  16
  -1  -2  25 35040.6 2967.73  16
  -1   3  25 35854.3 2892.36  16
   2   1  25 32738.1 3201.81  16
   2  -3  25 38865.1 3494.53  16
  -2  -1  25 36611.1 3220.20  17
   3  -2  25 38216.2 3530.87  16
  -2  -1  25 36238.0 2881.87  16
  -1  -2  25 39623.0 3287.44  17
  -2  -1 -25 33983.2 2837.73  18
   3  -1  25 37990.1 3539.41  16
   1   2  25 42551.7 3485.70  16
  -3   1  25 41261.4 3500.91  17
  -3   1 -25 32583.8 2416.51  18
   1   2 -25 38006.7 2768.28  15
   1  -3 -25 33900.0 3175.39  18
   2  -3 -25 37964.3 3406.39  18
  -1  -2 -25 32895.8 2905.88  18
   2  -3  25 40287.3 3405.15  11
   1   2 -25 39278.8 2664.48  10
  -3   2 -25 35047.4 3416.40  10
  -1   3  25 33074.2 2241.41  11
  -1   3 -25 39425.7 3121.45  10
  -3   1 -25 32348.0 3204.33  10
   3  -1  25 33862.8 3167.76  11
  -2   3  25 34576.2 2534.50  12
  -2   3 -25 41570.8 3487.03  10
   1  -3 -25 34167.1 2800.63  13
   1   2  25 37994.1 2839.17  11
   3  -2  25 37497.0 3328.99  11
   2   1  25 33592.5 2910.87  11
  -2  -1 -26 12535.9 1766.56   7
  -1  -2  26 14122.1 2005.70   6
   1   2  26 10624.0 1707.05   9
  -1   3  26 14230.5 2100.83   9
  -1  -2  26 11369.1 1841.48   9
   3  -1  26 13514.9 1423.01   9
  -2  -1  26 14643.5 2131.01   6
  -3   1 -26 12030.3 1870.96   7
  -1   3 -26 14201.5 1768.89   8
  -3   1 -26 15399.5 2232.14  10
   1   2 -26 13653.2 1719.99   8
  -3   2 -26 12223.2 1895.87   7
  -1  -2 -26 11210.5 1671.02   7
   1  -3 -26 14038.9 1912.43   8
   2   1  26 16409.0 1911.68   9
   2  -3 -26 14652.1 1911.86   8
  -2   3 -26 13713.6 1975.25   7
   3  -2 -26 13519.6 1922.46   8
   2   1 -26 11804.2 1695.01   8
   3  -1 -26 12397.8 1807.49   8
  -2   3  26 15337.2 2169.33   9
   1  -3  26 12687.5 1652.60   6
  -3   1  26 15237.0 2295.64   9
  -1   3 -26 13301.1 1841.77   7
  -3   2  26 13077.7 2073.96   9
   1  -3 -26 14787.6 1871.32   7
   2  -3  26 14754.8 1620.30   9
  -3   2 -26 14189.5 2266.79  10
  -2  -1  26 13634.2 2090.49   9
   2  -3 -26 12617.5 1730.35   7
   1  -3  26 13858.0 1768.79   9
  -3   1  26 16305.0 1971.09   5
  -2   3  26 15118.8 1759.25   5
   1  -3 -26 12190.3 1644.45   3
  -3   2  26 13846.0 1838.26   5
  -1   3  26 13838.0 1603.30   5
  -1  -2 -26 10989.0 1325.69   3
   1  -3  26 12218.4 1867.92   2
   2  -3 -26 11227.7 1742.51   3
   3  -2 -26 16474.0 2311.56   3
  -1  -2  26 15767.8 2128.15   2
   2  -3  26 12995.4 1991.64   2
  -2  -1  26 17061.9 1945.94   5
  -2   3 -26 11525.4 1621.85   1
  -3   1 -26 11102.9 1426.27  18
  -1  -2 -26 12764.8 1830.19  18
  -1  -2  26 14429.5 2041.43  17
  -2  -1 -26 11472.8 1793.02  17
   2  -3 -26 15616.3 2180.75  18
   2  -3  26 16693.0 2267.94  16
   1  -3  26 11408.3 1839.04  16
  -2  -1  26 12374.5 1716.05  16
  -1   3 -26 12340.3 1359.46  15
  -2  -1  26 12212.7 1871.40  17
  -1  -2  26 13783.0 1854.40  16
  -2  -1 -26 12878.4 1751.12  18
  -1   3  26 12931.6 1747.20  16
  -2   3  26 12910.7 1573.04  16
   1   2  26 12015.3 1882.73  16
   2   1  26 13746.4 2102.39  16
   3  -2  26 14419.1 2220.24  16
   1   2 -26 15567.8 1727.47  15
   1  -3 -26 12354.5 1928.91  18
   3  -1  26 18232.6 2450.97  16
   2  -3  26 15219.5 2104.73  11
   1   2 -26 14119.5 1584.80  10
  -1   3  26 11667.7 1317.94  11
  -2   3  26 14629.2 1634.07  12
  -2   3 -26 15341.2 2179.26  10
   2   1  26 11354.2 1750.36  11
  -1   3 -26 14556.7 1920.50  10
   3  -1  26 14595.3 2121.79  11
   1  -3 -26 12183.5 1717.30  13
   3  -2  26 11968.5 1918.28  11
   1   2  26 15541.3 1822.13  11
  -1   3  27 553.207 670.555   9
   2   1  27 683.454 595.307   9
   1   2  27-823.597 633.913   9
   1  -3 -27 565.261 463.931   7
  -3   2 -27 835.359 678.736   7
  -2   3  27-19.8287 598.240   9
  -3   1 -27 382.170 700.748  10
  -3   2  27 125.430 521.098   9
   2  -3  27 785.567 542.726   9
   1  -3  27 426.535 519.152   6
   3  -1  27-288.811 404.353   9
   1  -3  27 856.669 629.704   9
  -1  -2  27 1024.42 749.952   9
  -2  -1 -27 854.717 655.007   7
  -1  -2  27 421.146 624.791   6
  -3   1 -27 539.758 583.989   7
  -1  -2 -27 298.815 468.636   7
   2  -3 -27 1666.24 776.481   7
  -1   3 -27 979.775 594.072   7
  -2  -1  27 429.468 576.573   6
  -1   3 -27 668.887 654.996   8
   1  -3 -27 114.685 549.150   8
   2  -3 -27 782.075 631.740   8
   1   2 -27 313.442 449.140   8
  -2   3 -27-197.552 702.635   7
   3  -2 -27 272.449 538.501   8
   2   1 -27 436.105 509.791   8
   3  -1 -27 1066.46 739.008   8
  -3   1  27-448.977 592.124   9
  -2  -1  27 167.577 702.307   9
  -3   2 -27 166.742 869.694  10
  -2   3 -27 810.011 532.155   1
  -1  -2 -27 441.201 524.917   3
   2  -3 -27-69.0574 497.041   3
  -1   3  27 624.581 516.245   5
   1  -3 -27-63.0775 437.936   3
  -2   3  27 707.975 582.376   5
   1  -3  27-116.309 489.039   2
  -2  -1  27 86.8488 387.193   5
  -3   2  27-2.46518 387.057   5
  -1  -2  27 274.179 367.356   5
   3  -2 -27 1577.17 885.162   3
  -1  -2  27 60.2651 573.020   2
   2  -3  27 459.529 505.104   2
  -3   1  27 61.6184 388.768   5
  -1  -2 -27-84.9659 500.973  18
  -2   3  27 88.9459 575.070  16
  -3   1 -27 487.515 381.116  18
   1  -3  27 245.492 506.111  16
   2  -3 -27 200.551 449.462  18
  -1   3  27 1090.22 649.235  16
   2  -3  27 856.420 711.174  16
   3  -1  27 382.968 699.442  16
   3  -2  27 1075.97 845.941  16
  -1  -2  27-317.072 555.598  17
  -2  -1  27 190.378 640.733  17
  -1  -2  27 890.078 529.674  16
   2   1  27-1449.94 839.471  16
   1   2  27 204.134 703.967  16
   1  -3 -27 163.772 586.738  18
  -2  -1  27 717.732 546.220  16
  -2  -1 -27 356.943 553.492  18
   1   2 -27 445.477 488.084  10
   3  -1  27 1271.03 753.811  11
  -1   3 -27 907.897 691.747  10
  -2   3 -27-103.347 788.112  10
   1   2  27-14.2861 472.081  11
   1   2 -27 348.031 397.389  15
   2   1  27 224.330 402.832  11
   1  -3 -27 428.184 617.950  13
   3  -2  27 377.650 596.550  11
   2  -3  27 114.003 620.248  11
   3  -1  28 4014.20 875.712   9
  -3   1 -28 2683.55 1022.68   7
   1   2  28 4539.49 1190.82   9
  -2   3  28 3575.42 1140.78   9
  -2  -1  28 5512.87 1437.72   9
  -1   3 -28 4410.79 1155.33   7
  -1  -2  28 4528.09 1235.30   9
   2  -3 -28 5076.16 1205.72   7
  -3   1  28 6045.80 1511.77   9
  -2  -1 -28 3463.01 1044.59   7
  -3   2 -28 3775.55 1088.73   7
  -3   2  28 4494.83 1234.96   9
  -1  -2 -28 4849.22 1212.44   7
  -1   3 -28 5009.41 1112.16   8
  -1  -2  28 3926.48 1150.34   6
   1  -3 -28 4362.25 1199.35   8
   2  -3 -28 4055.20 1157.81   8
  -1   3  28 4714.32 1331.81   9
   1   2 -28 4886.85 1083.99   8
   1  -3  28 4852.90 1109.00   9
  -2   3 -28 3054.39 955.724   7
   3  -2 -28 3205.14 1032.22   8
   2   1 -28 3177.30 908.181   8
   3  -1 -28 2915.09 1035.46   8
   1  -3  28 3901.17 1009.89   6
   1  -3 -28 5095.27 1203.62   7
   2   1  28 3960.59 1030.18   9
  -3   2 -28 3159.89 1182.66  10
  -3   1 -28 3483.73 1206.15  10
   2  -3  28 3302.95 915.576   9
  -2   3 -28 2829.98 864.177   1
   2  -3 -28 4396.54 1233.52   3
   1  -3 -28 4380.93 1097.26   3
  -3   1  28 4706.72 1143.56   5
   1  -3  28 4086.32 1155.17   2
   2  -3  28 3701.89 1103.22   2
  -2   3  28 4578.41 978.500   5
  -1  -2  28 3541.21 1010.89   2
  -2  -1  28 3371.67 892.282   5
  -3   2  28 3386.58 924.588   5
   1  -3 -28 3639.03 1120.64  18
   1  -3  28 4544.88 1293.90  16
   3  -2  28 4192.29 1275.72  16
   2  -3 -28 5558.22 1418.68  18
   2  -3  28 4482.23 1284.03  16
  -2  -1  28 3033.69 873.870  16
  -1  -2 -28 3190.09 1027.51  18
  -2  -1  28 4288.59 1207.27  17
  -1  -2  28 2207.62 810.375  16
  -1   3  28 3335.41 987.879  16
  -2   3  28 4663.93 980.186  16
   2   1  28 4909.70 1411.57  16
   3  -1  28 2492.32 1061.37  16
   1   2  28 3640.28 1194.77  16
  -3   1 -28 3103.42 841.915  18
  -2  -1 -28 2916.43 932.585  18
  -1  -2  28 5421.20 1332.09  17
  -2   3 -28 6259.84 1469.59  10
  -1   3 -28 4485.80 1126.48  10
   1   2  28 2433.80 902.828  11
   1   2 -28 5468.62 1024.50  15
   2  -3  28 5394.89 1400.71  11
   2   1  28 3958.19 1076.54  11
   3  -2  28 4150.38 1134.00  11
   3  -1  28 3239.49 1085.49  11
   1   2 -28 4570.86 954.433  10
  -2   3  29-14.1184 617.693   9
  -1  -2  29 537.247 867.332   6
   2  -3 -29 1096.47 661.609   7
  -1  -2  29 1416.62 854.617   9
   3  -1  29 629.343 488.867   9
  -1   3  29 1266.91 833.102   9
  -3   2 -29 2512.26 1173.68  10
   2   1 -29 502.082 437.029   8
  -3   1  29-3.69238 748.643   9
   1  -3  29 925.369 671.320   9
  -2  -1  29 2038.11 1048.24   9
   1   2  29-12.3169 482.033   9
  -2  -1 -29 1871.65 871.254   7
  -3   1 -29 1574.38 1019.49   7
  -3   2 -29 681.098 598.851   7
  -1  -2 -29 99.1835 608.769   7
  -1   3 -29 892.674 646.231   8
   1  -3 -29 927.021 738.440   8
   2  -3 -29 791.724 739.504   8
   1   2 -29 282.471 512.381   8
  -2   3 -29 1211.60 791.331   7
   3  -2 -29 114.507 543.736   8
   3  -1 -29 916.348 855.171   8
   1  -3 -29 221.259 637.322   7
  -3   1 -29 784.896 815.552  10
  -3   2  29 831.101 641.194   9
  -1   3 -29 242.895 497.554   7
   2   1  29 270.505 473.953   9
   1  -3  29 259.718 482.580   2
  -2  -1  29 421.801 563.624   5
  -3   2  29 765.934 578.547   5
   1  -3 -29 545.084 607.316   3
  -2   3  29 1327.13 657.512   5
  -2   3 -29 59.7679 424.359   1
  -3   1  29 720.728 591.000   5
   2  -3  29 1826.19 896.960   2
  -1  -2  29-912.024 694.082   2
   2  -3 -29 382.614 590.470   3
   1   2  29 7.09410 472.510  16
  -2  -1  29 392.128 478.724  16
  -1  -2 -29 737.910 597.356  18
  -2  -1  29 405.862 719.434  17
   1  -3 -29 294.476 944.219  18
   2  -3 -29 10.3662 635.600  18
   2  -3  29 585.281 570.575  16
  -3   1 -29 692.754 478.808  18
   3  -2  29 706.817 783.416  16
  -1  -2  29 515.824 451.022  16
  -2  -1 -29 1294.56 778.672  18
  -2   3  29 244.883 549.947  16
  -1   3  29 619.108 622.797  16
   1  -3  29-63.0174 755.304  16
   3  -1  29 1331.35 905.746  16
   2   1  29 163.848 696.124  16
   3  -1  29 867.427 719.630  11
  -2   3 -29 1786.04 926.785  10
   1   2 -29 1134.51 590.354  10
   2   1  29 906.400 624.066  11
   1   2 -29 564.715 519.183  15
  -1   3 -29 500.056 552.733  10
   2  -3  29 339.131 605.194  11
   1   2  29 960.057 651.276  11
   3  -2  29 699.816 818.160  11
  -2   3  30 44125.4 4031.84   9
   1  -3 -30 48118.0 3755.16   7
  -3   1  30 53032.5 4450.00   9
  -1  -2 -30 42019.3 3625.19   7
   1  -3 -30 47691.1 3897.72   8
  -2  -1 -30 40533.9 3641.36   7
  -3   1 -30 39248.4 3739.60   7
   2  -3 -30 54026.4 3999.51   8
   1   2 -30 46814.4 3482.48   8
   3  -2 -30 50293.1 3947.31   8
   2   1 -30 44896.4 3575.92   8
   3  -1 -30 41350.5 3594.83   8
  -1   3 -30 50159.6 3809.05   7
  -1   3 -30 48143.3 3572.62   8
  -2  -1  30 50614.5 4258.29   9
   2  -3 -30 50151.5 3721.70   7
   1   2  30 38829.3 3543.20   9
  -3   2 -30 42605.4 3964.40   7
  -1   3  30 42639.6 3943.81   9
  -2   3 -30 49213.1 4008.53   7
   2   1  30 40959.8 3453.32   9
  -1  -2  30 47057.4 3956.37   9
  -3   2  30 53168.1 4377.76   9
   1  -3  30 49845.1 3626.35   9
  -3   2  30 55516.4 3697.90   5
   2  -3 -30 45522.8 3846.56   3
  -3   1  30 56326.5 3749.08   5
   2  -3  30 44368.2 3801.08   2
  -2   3 -30 40690.3 3324.65   1
   1  -3 -30 42797.4 3485.71   3
  -1  -2  30 46992.1 3755.26   2
   1  -3  30 47516.8 3876.42   2
   2   1  30 47742.0 4233.91  16
   2  -3  30 46400.2 4057.68  16
  -1  -2 -30 38620.9 3543.27  18
   3  -2  30 56450.6 4575.85  16
   3  -1  30 45009.1 4212.32  16
  -2  -1 -30 44943.4 3666.37  18
  -1   3  30 41965.3 3598.78  16
   1   2  30 51015.3 4268.80  16
  -2  -1  30 54796.8 3799.92  16
   1  -3  30 44613.5 3883.35  16
  -2   3  30 40212.2 3188.19  16
   1   2 -30 47781.0 3099.09  15
   1  -3 -30 46198.9 4029.31  18
  -1  -2  30 45036.8 3678.90  16
   2  -3 -30 51159.0 4207.33  18
  -1   3 -30 55759.4 4042.06  10
   3  -2  30 50292.2 4198.77  11
  -3   2 -30 55474.7 4570.42  10
   2  -3  30 49619.3 4044.53  11
   2   1  30 44631.3 3787.98  11
   3  -1  30 47071.4 4120.97  11
  -2   3 -30 56763.0 4406.44  10
  -3   1 -30 58171.6 4611.03  10
   1   2  30 40927.0 3399.34  11
  -1   3 -31 27084.4 2612.00   8
  -1   3 -31 25565.4 2699.51   7
  -3   1  31 20246.7 2784.08   9
  -1  -2  31 21451.2 2666.15   9
  -2  -1 -31 17347.4 2413.92   7
  -3   1 -31 20729.7 2738.49   7
   2  -3 -31 22724.6 2600.03   8
  -3   2 -31 24126.9 2975.67   7
  -1  -2 -31 19722.3 2468.82   7
   1   2 -31 24019.3 2452.15   8
   3  -1 -31 23267.1 2672.26   8
   3  -2 -31 22467.2 2634.64   8
  -2   3 -31 27192.6 2935.24   7
   2  -3 -31 26930.3 2713.13   7
  -1   3  31 20188.4 2747.81   9
   1  -3 -31 22795.3 2687.14   8
   2   1 -31 21953.5 2476.89   8
   1  -3 -31 26648.4 2771.52   7
  -2   3  31 23482.4 2952.19   9
   2   1  31 16023.1 2193.84   9
   1  -3  31 25730.3 2574.77   9
   1   2  31 21585.3 2664.51   9
  -3   2  31 25423.5 3014.13   9
  -2  -1  31 21603.2 2735.19   9
  -1   3 -31 20726.5 2623.77   1
   1  -3 -31 24796.7 2634.02   3
  -1  -2  31 22838.4 2585.87   2
  -3   1  31 25365.2 2461.52   5
   1  -3  31 22559.8 2631.75   2
   2  -3 -31 22058.5 2672.49   3
  -3   2  31 26379.5 2504.78   5
   2  -3  31 22568.2 2701.56   2
   2  -3  31 22170.2 2806.32  16
  -1  -2 -31 16591.8 2337.09  18
  -1   3  31 21492.6 2587.98  16
  -1  -2  31 21691.6 2532.17  16
   1   2  31 22347.9 2879.61  16
   2   1  31 28104.5 3311.52  16
   3  -1  31 23850.2 3063.74  16
   3  -2  31 25316.8 3112.69  16
   1  -3  31 24170.5 2870.42  16
  -2  -1  31 22469.2 2431.31  16
  -2  -1 -31 20272.6 2486.67  18
   1  -3 -31 24524.0 2905.83  18
   2  -3 -31 20728.8 2730.11  18
   1   2  31 26507.8 2730.75  11
   3  -2  31 25830.9 2995.28  11
   3  -1  31 24889.7 2998.44  11
  -1   3 -31 24673.2 2726.97  10
   2  -3  31 25614.2 2889.01  11
   2   1  31 20524.2 2616.91  11
  -3   1 -31 21927.5 2862.93  10
  -3   2 -31 27606.3 3227.09  10
  -2   3 -31 27491.2 3054.44  10
  -1   3  32-806.396 782.379   9
  -1   3 -32 953.640 752.169   7
  -2  -1 -32 458.223 911.116   7
   1   2 -32 425.109 524.258   8
  -1  -2  32-41.5406 671.587   9
   1   2  32 276.691 737.612   9
  -2   3  32 1350.47 973.930   9
  -3   1 -32-51.5505 782.772  10
   2   1  32 1201.83 844.908   9
  -3   2  32 1154.59 926.821   9
  -3   1  32 692.143 948.248   9
   1  -3  32 356.880 530.080   9
  -2  -1  32-313.071 900.103   9
  -3   1 -32 221.134 621.491   7
  -3   2 -32 1013.74 883.582   7
  -1  -2 -32-74.2103 682.680   7
   1  -3 -32 84.9532 622.922   8
  -1   3 -32-218.359 436.681   8
  -3   2 -32 51.5020 719.206  10
   2  -3 -32 495.630 789.546   8
  -2   3 -32 55.5946 473.838   7
   3  -2 -32 192.256 627.641   8
   2   1 -32-52.4382 584.115   8
   3  -1 -32-116.489 644.566   8
   1  -3 -32 595.285 683.191   7
   1   2 -32 305.120 571.282   7
   2  -3 -32 215.044 662.552   7
   1  -3 -32 369.163 664.224   3
   2  -3  32 318.095 581.545   2
  -1   3 -32 509.252 831.251   1
   1  -3  32 552.935 587.113   2
   2  -3 -32 1057.03 867.795   3
  -1  -2 -32 1036.72 844.906  18
   2  -3 -32 1523.42 944.450  18
   1  -3  32 463.989 649.743  16
   1  -3 -32 807.531 775.893  18
   2  -3  32-494.108 740.342  16
  -1  -2  32-74.7385 460.508  16
  -2  -1  32 194.515 448.238  16
   3  -1  32-322.530 883.880  16
  -1   3  32-550.842 642.794  16
   1   2  32-995.005 814.852  16
   2   1  32-521.117 742.766  16
  -2  -1 -32-597.663 606.811  18
   3  -2  32 664.972 801.060  16
  -1   3 -32 763.992 831.374  10
  -2   3 -32-536.875 676.543  10
   3  -1  32 1517.26 1020.07  11
   2   1  32 277.457 683.413  11
   1   2  32 184.821 491.084  11
   2  -3  32-1466.61 889.687  11
   3  -2  32 203.905 611.312  11
   1  -3 -33-816.619 753.399   8
   2  -3 -33-188.404 626.455   7
  -1   3 -33 585.896 551.817   7
   2   1  33-53.7799 611.559   9
   1   2  33-396.513 695.032   9
  -1   3  33 31.7408 597.568   9
   1   2 -33-460.777 800.049   7
  -1  -2  33 708.945 737.279   9
   1  -3  33-769.078 661.428   9
  -3   1 -33 708.923 828.664   7
  -2   3  33-655.632 767.494   9
  -3   1  33 892.349 826.614   9
  -2  -1 -33 867.830 763.677   7
  -1  -2 -33-474.607 665.425   7
  -3   2 -33-306.796 758.260  10
  -1   3 -33-338.732 536.601   8
   2  -3 -33 223.734 600.111   8
   1   2 -33-1160.01 680.889   8
  -2   3 -33 195.507 604.553   7
   2   1 -33 212.861 611.611   8
   3  -1 -33 29.8440 606.587   8
   1  -3 -33 234.227 577.890   7
   3  -2 -33 881.153 729.786   8
  -2  -1  33 483.950 634.655   9
  -3   2  33-15.6371 771.268   9
  -3   2 -33 134.766 848.883   7
  -3   1 -33-73.3219 913.599  10
   2  -3 -33-1095.12 782.628   3
  -1   3 -33-948.603 709.385   1
   2  -3  33-131.110 478.568   2
   1  -3  33-1730.21 854.942   2
   1  -3 -33-1667.75 813.451   3
   1  -3 -33-98.4861 589.627  18
   3  -1  33 489.421 751.307  16
   2  -3 -33-191.886 560.507  18
  -2  -1  33 30.8058 490.534  16
   1  -3  33-127.706 711.295  16
  -1   3  33-2343.88 976.994  16
  -1  -2 -33 260.550 606.087  18
   1   2  33 384.347 745.167  16
   3  -2  33 884.273 778.407  16
   2   1  33 1210.77 1118.50  16
  -2  -1 -33 191.013 553.275  18
  -1  -2  33 289.698 557.496  16
   2  -3  33-218.139 889.656  16
   1   2  33-15.4400 562.597  11
   2  -3  33-113.200 823.440  11
   3  -2  33-1733.86 1021.14  11
  -2   3 -33 445.609 680.055  10
   2   1  33-881.952 734.766  11
   3  -1  33 288.743 748.652  11
  -1   3 -33-925.112 694.945  10
  -1   3  34 789.976 888.306   9
   1   2  34 972.191 760.956   9
  -3   2  34 179.826 701.144   9
  -1  -2  34 961.261 754.753   9
  -1   3 -34 452.418 604.519   7
  -3   2 -34 1771.37 1048.41   7
  -2   3  34 255.133 682.851   9
  -3   1 -34 868.312 964.424  10
  -1   3 -34 304.759 548.177   8
  -3   1  34 429.924 661.692   9
   1  -3  34-22.0076 534.682   9
   2   1  34 685.108 706.518   9
  -2  -1 -34 840.977 782.906   7
  -1  -2 -34-51.1249 597.688   7
  -2  -1  34 433.435 666.157   9
   1  -3 -34 989.509 811.420   8
   2  -3 -34 395.990 649.986   8
   1   2 -34 458.305 563.225   8
  -2   3 -34 766.026 657.888   7
   3  -2 -34 397.688 545.934   8
   2   1 -34 18.4218 590.654   8
   3  -1 -34 305.425 583.557   8
   1  -3 -34-79.5693 691.390   7
  -3   1 -34-400.004 648.529   7
   1   2 -34 983.617 808.237   7
   2  -3 -34 1717.25 890.265   7
   1  -3 -34 819.757 729.879   3
  -1   3 -34 294.973 566.225   1
   2  -3 -34 309.751 654.184   3
   2  -3  34-446.725 652.720   2
   1  -3  34-13.3537 507.485   2
  -2  -1 -34-68.3472 808.581  17
   1  -3 -34-96.6803 779.772  18
  -1  -2 -34 372.137 625.406  18
  -2  -1  34-128.689 526.450  16
   2  -3  34 2079.87 1109.03  16
   2  -3 -34 766.903 766.666  18
   3  -2  34 121.507 766.014  16
   1  -3  34 11.1828 683.604  16
  -1   3  34-1685.68 898.326  16
   1   2  34 470.996 784.854  16
  -1  -2  34 575.431 716.299  16
   2   1  34 207.779 796.608  16
   3  -1  34 108.917 1016.18  16
  -2  -1 -34 422.769 609.030  18
  -3   2 -34 1578.06 1212.73  10
  -1   3 -34 929.959 705.206  10
   3  -1  34 867.101 777.131  11
   1   2  34 507.032 602.538  11
  -2   3 -34 1910.65 1017.19  10
   2   1  34 384.308 612.876  11
   3  -2  34 705.877 740.878  11
   2  -3  34 813.772 590.848  11
   1   2 -35-278.104 778.298   7
  -3   1  35-420.914 650.534   9
  -3   2  35 1363.56 732.070   9
   2   1  35 174.416 733.891   9
  -1   3  35 125.309 637.792   9
  -2   3  35 331.822 706.317   9
  -2  -1 -35-1037.52 807.686   7
  -1  -2 -35 306.233 641.928   7
  -3   2 -35-129.037 705.887   7
  -1   3 -35 394.285 580.402   8
   1  -3 -35-587.387 676.440   8
   2  -3 -35-901.409 739.602   8
  -3   1 -35-384.894 1005.66  10
   1   2 -35-160.857 558.598   8
  -2   3 -35 871.211 924.780   7
   3  -2 -35 17.5284 623.891   8
   2   1 -35-72.2602 617.863   8
   1  -3 -35 728.654 730.222   7
   3  -1 -35-1716.97 940.188   8
  -1  -2  35 189.334 632.555   9
   1   2  35 470.476 663.885   9
  -3   1 -35-227.626 637.528   7
  -1   3 -35 1084.71 864.228   7
  -2  -1  35 614.422 631.256   9
   2  -3 -35-41.9866 859.787   7
   1  -3  35 534.004 604.548   2
   2  -3  35-1134.29 780.154   2
  -1   3 -35 590.557 653.624   1
   2  -3 -35-179.203 720.800   3
  -1  -2 -35-262.518 612.307  18
  -2  -1 -35-484.619 680.863  18
   2  -3  35 371.114 884.830  16
  -2  -1 -35 425.364 841.733  17
   1  -3  35 463.920 631.974  16
  -2  -1  35 422.987 526.416  16
  -1  -2  35-205.658 669.285  16
   2   1  35-523.129 1058.77  16
   1  -3 -35-335.090 790.902  18
  -1   3  35 329.498 699.003  16
   1   2  35-241.557 710.241  16
   2  -3 -35-3.90477 842.356  18
   3  -2 -35 136.691 692.007  18
   3  -1  35 26.7382 985.636  16
   3  -2  35-102.857 859.798  16
   1   2  35-72.2390 509.078  11
  -2   3 -35 443.104 766.593  10
  -3   2 -35-79.4146 780.729  10
   3  -2  35 1711.02 1119.79  11
   1  -3  35-125.912 775.800  11
   2   1  35-497.559 728.956  11
   3  -1  35-298.188 874.346  11
  -1   3 -35 138.436 620.837  10
   2  -3  35-48.2209 710.076  11
  -2  -1 -36 2093.33 952.281   7
   2   1  36 2712.52 1002.69   9
   1   2  36 2151.48 954.693   9
  -1   3  36 2849.25 1103.93   9
   1   2 -36 2430.02 1024.39   7
  -3   1  36 3545.30 1400.80   9
  -1  -2  36 3752.74 1362.63   9
   3  -2 -36 2816.53 1119.94   7
  -1  -2 -36 515.037 726.588   7
  -3   2 -36 1406.42 938.033   7
   2  -3 -36 1253.99 779.603   7
  -3   2  36 1950.69 970.919   9
  -1   3 -36 990.327 734.328   8
   1  -3 -36 2607.48 1047.47   8
   2  -3 -36 1810.17 847.615   8
  -2   3 -36 3718.24 1404.07   7
   1   2 -36 3081.74 1046.42   8
   3  -2 -36 2622.34 1057.32   8
   2   1 -36 4320.95 1350.27   8
   1  -3 -36 2093.26 925.265   7
   3  -1 -36 1337.15 932.627   8
  -2  -1  36 3978.30 1355.73   9
  -1   3 -36 2702.28 1045.80   7
  -3   1 -36 1675.33 1033.14  10
  -2   3  36 3140.15 1267.44   9
  -3   1 -36 3922.32 1386.46   7
  -1   3 -36 3075.47 1153.35   1
   2  -3  36 1471.87 897.487   2
   2  -3 -36 1022.64 962.046   3
   1   2  36 2709.62 1336.81  16
  -2  -1 -36 2270.49 1107.59  18
   1  -3 -36 842.717 873.528  18
   2  -3  36 4028.73 1418.69  16
   1  -3  36 3832.34 1358.70  16
  -2  -1 -36 2647.54 1338.59  17
   2  -3 -36 3583.62 1356.37  18
  -1  -2  36 2733.67 1012.99  16
   3  -2 -36 3433.17 1306.96  18
  -1  -2 -36 4283.28 1454.47  18
  -1   3  36 3058.88 1140.76  16
   2   1  36 4323.86 1553.13  16
   3  -1  36 2400.22 1273.89  16
   3  -2  36 994.402 796.482  16
   3  -2  36 4808.45 1442.35  11
   1  -3  36 1172.36 871.111  11
   3  -1  36 4760.64 1487.34  11
  -3   2 -36 2713.77 1364.06  10
   2   1  36 2199.80 1193.26  11
   1   2  36 1116.09 644.168  11
  -1   3 -36 2494.36 1062.23  10
   2  -3  36 1481.64 767.029  11
  -2   3 -36 1443.49 966.898  10
  -2   3  37 15594.0 2510.34   9
  -3   1 -37 11701.4 2284.21   7
  -1   3  37 17969.2 2684.16   9
   1   2 -37 15345.3 2254.42   7
  -2   3 -37 17618.9 2599.46   7
  -3   2  37 20172.6 2888.75   9
  -1  -2  37 16201.7 2400.47   9
   2   1 -37 17295.1 2377.83   7
  -2  -1 -37 13784.2 2339.25   7
   2   1  37 11823.3 1994.88   9
  -1  -2 -37 14436.6 2415.40   7
  -3   2 -37 20801.9 3026.07   7
  -3   1 -37 20920.7 2963.17  10
  -1   3 -37 13997.2 2101.35   8
   1  -3 -37 16717.3 2539.02   8
   2  -3 -37 18632.9 2573.14   8
   2  -3 -37 15223.9 2252.38   7
   1   2 -37 13125.8 2036.72   8
   1  -3 -37 14877.5 2294.31   7
   2   1 -37 16184.2 2292.61   8
   3  -2 -37 17710.9 2488.46   8
   3  -1 -37 16303.5 2371.98   8
  -1   3 -37 14071.0 2212.53   7
   1   2  37 14121.9 2273.48   9
  -3   1  37 17032.4 2633.77   9
  -2  -1  37 13653.6 2312.53   9
   3  -2 -37 18429.7 2476.53   7
   2  -3  37 17283.7 2435.85   2
   1  -3 -37 17720.7 2642.25  18
   2  -3 -37 18034.0 2618.85  18
   3  -2 -37 18273.3 2639.19  18
   1  -3  37 16724.2 2560.82  16
  -1   3  37 12417.3 2164.77  16
   3  -1  37 18811.1 2920.70  16
   1   2  37 21818.5 3029.82  16
  -1  -2  37 15089.6 2244.22  16
   2   1  37 15301.5 2676.59  16
  -2  -1 -37 16131.2 2710.53  17
  -1  -2 -37 17654.3 2560.40  18
   2  -3  37 20104.8 2864.65  16
  -2  -1 -37 13920.0 2256.00  18
   3  -2  37 17770.9 2730.30  16
  -2   3 -37 18605.4 2616.15  10
   3  -1  37 20036.3 2828.33  11
   2  -3  37 17893.7 2580.65  11
  -1   3 -37 16078.8 2260.70  10
   2   1  37 18515.0 2706.64  11
  -3   2 -37 20317.3 2870.09  10
   3  -2  37 19101.2 2739.54  11
   1  -3  37 17689.6 2589.86  11
   1   2  37 14615.6 2239.82  11
  -1   3  38 6522.23 1816.94   9
   2   1 -38 6799.33 1653.17   7
   2   1  38 5736.81 1405.85   9
  -3   1 -38 8057.42 1830.66  10
  -3   1  38 7498.69 1771.09   9
  -2  -1  38 6057.35 1650.97   9
  -1  -2 -38 6075.31 1631.06   7
  -3   2 -38 8270.74 1970.58   7
   3  -2 -38 7889.18 1757.88   7
   1  -3 -38 7842.61 1688.77   8
   2  -3 -38 10275.7 1946.52   8
  -2   3 -38 6567.21 1644.66   7
  -3   2  38 7866.36 1826.10   9
  -1  -2  38 6248.09 1539.79   9
   1   2 -38 7724.97 1595.71   8
   1  -3 -38 4893.52 1381.18   7
  -2   3  38 7108.55 1811.11   9
   2   1 -38 6607.48 1525.76   8
   3  -2 -38 6329.15 1517.40   8
   3  -1 -38 8563.49 1746.20   8
  -1   3 -38 6350.82 1503.65   7
   1   2  38 6136.63 1538.56   9
   3  -1 -38 7365.31 1659.98   7
  -3   1 -38 7024.92 1762.71   7
  -2  -1 -38 4265.01 1385.02   7
   2  -3 -38 7064.88 1561.52   7
   1   2 -38 7507.90 1621.05   7
  -2  -1 -38 6354.68 1740.16  17
   2  -3  38 8258.29 1879.31  16
  -2  -1 -38 5593.89 1461.42  18
   3  -1  38 8813.43 2012.63  16
   1  -3 -38 5967.61 1578.61  18
  -1  -2  38 8196.37 1748.45  16
   2  -3 -38 4817.47 1526.11  18
   3  -2  38 6459.50 1781.51  16
   3  -2 -38 7995.69 1806.67  18
  -1  -2 -38 7261.83 1764.25  18
   1  -3  38 5490.41 1561.45  16
   1   2  38 6008.12 1786.05  16
   2   1  38 6828.96 1802.06  16
   2   1  38 8108.91 1925.81  11
  -3   2 -38 8182.00 1919.27  10
   1  -3  38 7496.93 1753.43  11
   3  -1  38 7450.83 1837.81  11
   3  -2  38 4226.96 1441.30  11
  -1   3 -38 7013.59 1635.83  10
   2  -3  38 8127.59 1730.06  11
  -2   3 -38 7079.56 1677.83  10
  -3   1 -39 1852.20 1103.70  10
   1   2  39 377.339 744.036   9
   1   2 -39 857.382 704.466   7
  -2  -1  39 671.432 898.646   9
  -1   3  39-565.610 749.427   9
  -3   1 -39-1887.72 1167.74   7
  -2   3  39 676.810 819.153   9
   3  -2 -39-479.555 736.444   7
  -3   2  39 410.127 759.733   9
  -1  -2  39-49.3734 752.102   9
  -3   1  39 180.305 743.530   9
   3  -1 -39 644.204 760.265   7
  -2  -1 -39 1201.11 1030.46   7
   2   1 -39 287.360 594.543   8
  -1  -2 -39 573.120 642.785   7
  -3   2 -39-337.284 614.947   7
   1  -3 -39 4.12463 735.100   8
  -2   3 -39-439.673 593.665   7
   2  -3 -39-1826.88 971.479   8
   1   2 -39-51.8912 633.629   8
   1  -3 -39 160.071 610.917   7
   3  -2 -39 567.476 887.321   8
   3  -1 -39 990.291 760.989   8
  -1   3 -39 292.880 670.981   7
   2  -3 -39 1385.92 840.028   7
   2   1 -39 877.738 599.600   7
   2   1  39 2766.45 1039.92   9
   1  -3 -39 543.976 632.829  18
  -2  -1 -39 279.555 798.881  18
   3  -2  39 102.359 758.618  16
   1  -3  39 631.308 681.784  16
  -2  -1 -39 3374.80 1237.67  17
   2  -3 -39 179.646 523.746  18
  -1  -2 -39 739.390 792.378  18
   3  -2 -39 412.043 607.716  18
   2   1  39 1749.71 1002.12  16
   3  -1  39-396.294 646.306  16
   2  -3  39-572.307 730.366  16
   1   2  39 1472.24 973.720  16
  -1  -2  39 546.047 708.024  16
  -1  -2 -39 664.730 944.576  17
   1  -3  39-340.911 586.186  11
   3  -1  39 627.918 780.864  11
   3  -2  39 1347.88 808.829  11
  -3   2 -39 1007.99 823.494  10
   2   1  39 838.785 1045.43  11
   2  -3  39 973.808 771.564  11
  -2   3 -39 27.0557 867.049  10
  -1   3 -39 1997.35 1016.28  10
  -3   1  40 7728.49 1814.30   9
   3  -1 -40 5192.31 1476.66   7
   1   2  40 4760.06 1393.28   9
  -1   3  40 5246.04 1728.05   9
   2   1 -40 5192.23 1330.54   7
  -1  -2  40 3004.14 1073.28   9
  -2  -1 -40 5914.25 1749.50   7
  -3   1 -40 5583.10 1790.71   7
  -3   2 -40 6585.98 1644.86   7
  -2   3  40 6954.24 1833.28   9
  -2   3 -40 7895.28 1745.44   7
   2  -3 -40 6268.11 1525.31   8
   1  -3 -40 6367.39 1637.78   7
   1   2 -40 6764.30 1521.78   8
   3  -2 -40 3560.87 1248.40   7
   3  -2 -40 7830.03 1768.05   8
   3  -1 -40 6911.24 1625.94   8
  -1   3 -40 4433.38 1268.42   7
  -1  -2 -40 6634.91 1601.16   7
   1   2 -40 5171.80 1334.42   7
   2  -3 -40 7102.51 1624.43   7
  -3   1 -40 7322.91 1767.62  10
  -2  -1  40 5852.69 1615.55   9
   2   1 -40 5521.78 1309.91   8
  -3   2  40 6628.47 1717.69   9
   2  -3  40 6688.64 1661.42  16
  -1  -2  40 4837.13 1426.91  16
  -1  -2 -40 5778.08 1770.52  17
   3  -2 -40 7364.48 1752.25  18
  -2  -1 -40 4736.90 1301.47  17
   3  -2  40 6814.91 1729.61  16
   1   2  40 6790.00 1738.46  16
   2  -3 -40 7202.58 1672.06  18
   1  -3  40 7117.85 1701.21  16
   2   1  40 5441.94 1477.64  16
   3  -1  40 7897.47 1856.67  16
   1  -3 -40 7545.05 1690.86  18
   3  -1 -40 7353.27 1604.65  18
  -1  -2 -40 2122.66 897.516  18
  -2   3 -40 5533.27 1489.74  10
   2   1  40 4564.30 1486.58  11
  -1   3 -40 6218.11 1523.35  10
   2  -3  40 4147.18 1339.85  11
   3  -1  40 5773.47 1567.93  11
  -3   2 -40 6039.58 1597.36  10
   3  -2  40 8357.56 1803.77  11
   1  -3  40 6593.45 1597.73  11
   1   2  41 1669.07 1029.73   9
   1   2 -41 717.376 555.068   8
  -1  -2 -41-529.524 780.768   7
   2  -3 -41-1656.17 1059.27   7
  -1  -2  41 681.594 752.594   9
   1   2  41 2473.19 1034.22  16
  -1  -2 -41-576.648 520.758  18
  -2   3 -41-709.252 578.063  10
   2   1  41 879.668 640.181  11
  -3   0   0 472404. 12837.3   7
  -3   3   0 461119. 12301.7   7
   3  -3   0 464922. 12413.2   8
   0   3   0 497489. 11828.3   8
   0  -3   0 502534. 13175.8   6
  -3   0   0 428565. 13291.7   6
   0   3   0 487040. 13056.8   9
  -3   3   0 488593. 12051.1   9
   3  -3   0 395538. 13445.4   3
  -3   3   0 475351. 13627.4   5
   0  -3   0 465178. 13707.7   2
   3  -3   0 382888. 12940.7  16
   0   3   0 482326. 13504.5  15
   0  -3   0 480912. 12698.3  17
  -3   0   0 452222. 12942.0  17
  -3   0   0 458643. 13109.2  18
   0  -3   0 510295. 12829.6  18
  -3   3   0 473570. 13419.5  15
   3  -3   0 463972. 12198.2  11
   3  -3   0 427545. 12609.5  13
  -3   0   0 434120. 12094.9  10
   3   0   0 461563. 12944.2  11
  -3   3   0 382695. 13458.2  12
   0   3   0 524291. 13311.0  12
  -3   3   0 458591. 12766.6  10
   0   3   1 113.867 221.117   9
   3  -3   1 213.665 146.139   8
  -3   3   1 156.499 106.759   9
   0   3   1 116.556 66.9881   7
   0   3  -1 183.194 93.9272   8
   3  -3   1-113.120 151.613   9
   0   3   1 196.423 120.532   8
  -3   0  -1 151.613 140.166  10
  -3   3   1 137.413 154.366   7
  -3   0   1 76.6031 184.693   7
  -3   3  -1 238.234 116.339   9
  -3   0  -1 251.161 278.972   7
  -3   3  -1 47.5373 138.598   7
   3  -3  -1 17.0266 202.587   8
  -3   0  -1 86.0578 209.751   6
   0  -3  -1-9.80336 209.634   6
   0  -3   1 254.292 350.016   2
  -3   3  -1 188.665 220.548   5
  -3   0   1 36.2168 267.566   6
   3  -3  -1 329.207 350.873   3
  -3   3   1 378.848 364.491   5
   0  -3   1 144.773 186.122   6
   3  -3   1 573.927 344.529   3
   0  -3  -1 125.916 196.403  18
   0  -3   1 93.1056 162.361  17
   0  -3   1 120.821 186.946  18
  -3   0   1 316.824 254.522  18
  -3   3  -1-276.627 284.874  15
  -3   0  -1 259.552 235.040  17
   0  -3  -1 263.981 209.059  17
  -3   3   1 925.366 509.092  15
   3  -3  -1 263.057 260.352  16
  -3   0   1 35.8593 183.846  17
  -3   0  -1 796.109 355.134  18
   3  -3   1 270.677 324.283  16
   0   3   1 191.449 310.583  11
   3   0  -1 244.951 226.136  11
   3  -3   1 1170.14 324.461  13
   3  -3  -1 410.168 236.399  13
  -3   0   1 330.809 125.511  10
  -3   3  -1 213.405 213.050  10
   0   3  -1 340.113 298.240  15
  -3   3   1 953.316 401.763  12
  -3   3  -1 107.624 287.628  12
   3  -3   1 778.232 220.161  11
   3  -3  -1 125.403 119.514  11
   0   3   1 844.610 398.304  15
   0   3  -1 296.980 272.343  12
   3   0   1 385.909 291.071  11
  -3   3   1-11.0842 199.535  10
   3  -3  -2 58.4863 177.828   8
   0   3   2-0.96777 204.848   9
   3   0  -2-16.2336 228.676   8
  -3   0  -2-43.1954 141.918  10
   0   3   2 34.0123 72.1940   7
  -3   3   2 49.0582 122.139   9
  -3   3   2-3.65935 159.632   7
  -3   3  -2-25.4981 167.497   7
  -3   0   2 30.0310 200.357   7
   0   3  -2 9.98537 69.9371   8
  -3   0  -2-137.041 248.375   7
  -3   3  -2 69.3875 60.3492   9
   0  -3   2 5.92061 179.760   6
  -3   0   2 270.639 292.733   6
   0  -3  -2 128.399 209.283   6
   3   0   2-23.3903 181.689   4
   3  -3  -2 158.572 324.657   3
  -3   0  -2 101.946 204.403   6
   3  -3   2 151.667 222.718   3
   0   3   2 92.7355 217.347   1
  -3   3   2 43.3956 205.505   5
   3  -3   2 101.235 189.165   4
  -3   3  -2 136.658 235.078   5
  -3   3  -2 37.6510 147.738   1
   0  -3   2 300.147 395.576   2
  -3   3  -2 149.834 297.662  15
   0  -3   2-35.9975 196.320  17
  -3   3   2 138.028 272.611  15
   3   0   2 77.4621 161.487  16
  -3   0   2 250.611 254.926  18
   0  -3  -2-68.1061 209.915  18
  -3   0  -2-35.9010 233.261  17
  -3   0  -2-38.4142 246.766  18
   3  -3  -2 30.4744 169.952  16
   3  -3   2 358.089 337.228  16
  -3   0   2 54.0486 200.276  17
   0  -3  -2 110.893 166.918  17
   0  -3   2-20.9711 191.608  18
   3   0  -2 55.6467 222.479  11
  -3   3  -2-140.429 325.843  12
   0   3   2-388.809 260.801  15
   0   3  -2 305.330 330.965  15
   0   3   2 299.212 222.256  11
  -3   0   2 117.458 70.3484  10
   0   3  -2-118.757 176.389  12
  -3   3   2 187.217 264.275  12
   3  -3  -2 207.739 211.423  13
   3  -3   2 180.698 167.916  11
  -3   3   2 147.800 192.217  10
   3  -3  -2 5.18644 83.8762  11
  -3   3  -2-296.299 232.125  10
   3   0   2 46.9036 248.792  11
  -3   3  -3 1143.53 141.611   9
   3   0  -3 1204.88 367.584   8
  -3   3  -3 606.790 207.894   7
  -3   3   3 630.382 206.753   7
   0   3   3 1221.15 199.459   7
   0  -3  -3 1159.08 191.723   7
  -3   0   3 1080.67 332.773   7
  -3   3   3 1593.22 320.922   9
   0   3   3 1298.06 391.656   9
  -3   0  -3 1462.96 381.751   7
   3  -3  -3 759.325 254.075   8
   0   3  -3 1009.25 182.303   8
  -3   0  -3 782.075 277.032  10
   3   0   3 1003.67 350.865   4
   3   0   3 911.383 241.228   1
   0  -3  -3 791.942 315.206   6
   0  -3   3 1651.59 587.628   2
   3  -3   3 993.952 409.788   3
  -3   0  -3 1372.00 401.832   6
  -3   0   3 1453.74 611.263   6
  -3   3  -3 647.709 242.754   1
  -3   3   3 1111.72 457.757   5
   3  -3  -3 674.388 354.632   3
   0  -3   3 1658.58 439.771   6
   3  -3   3 843.872 297.897   4
  -3   3  -3 1071.68 387.702   5
   0   3   3 1204.85 418.443   1
   3  -3   3 1017.35 219.769   6
   0  -3   3 869.946 281.878  17
  -3   3  -3 1111.67 411.731  15
   0  -3  -3 1340.11 332.789  17
  -3   0   3 1567.88 421.108  17
   3  -3   3 803.130 341.331  16
   3  -3  -3 898.536 129.250  17
   0  -3   3 1561.24 355.723  18
   3  -3   3 1039.60 193.174  18
   3   0   3 727.072 272.233  16
  -3   3   3 1420.85 423.579  15
  -3   0  -3 817.621 335.550  18
  -3   0   3 1550.79 448.976  18
   3  -3  -3 1023.37 310.396  16
  -3   0  -3 794.693 341.605  17
   0  -3  -3 1447.91 364.638  18
  -3   0   3 1235.99 129.321  10
   0   3   3 813.247 326.063  15
   3   0  -3 640.241 277.967  11
   3   0   3 1230.37 371.478  11
   0   3  -3 747.839 385.002  15
  -3   3   3 861.697 282.723  10
   3  -3  -3 1071.07 179.621  11
   3  -3   3 1290.68 304.369  11
   0   3  -3 1036.87 324.612  12
   0   3   3 637.740 260.192  11
  -3   3  -3 868.546 330.004  10
   3  -3  -3 614.188 262.785  13
   0   3  -3 597.537 237.853  10
  -3   3   3 1307.93 465.613  12
   3  -3  -4 94.2835 157.225   8
   0   3   4-46.0864 218.555   9
   3   0  -4 121.527 244.887   8
  -3   3   4-69.6189 203.482   9
   0   3  -4 104.824 117.008   8
  -3   0   4-8.90922 229.245   7
   0  -3  -4 85.6336 87.0813   7
  -3   0  -4 73.1890 207.931   7
  -3   0  -4-316.382 231.750  10
  -3   3  -4 88.3268 135.657   7
   3  -3   4 1.65567 87.5486   6
  -3   0  -4 112.854 196.040   6
   3   0   4-59.7982 238.317   4
   0   3   4-269.509 257.622   1
  -3   3   4-273.765 334.979   5
   3  -3  -4 135.069 279.101   3
   3  -3   4-38.6613 162.655   4
  -3   0   4 326.779 310.349   6
   0  -3  -4-116.630 189.880   6
  -3   3   4-224.717 255.273   1
   3  -3   4 187.550 248.577   3
   3   0   4 21.7498 97.0942   1
  -3   3  -4 38.2106 128.146   1
  -3   3  -4 55.4694 209.941   5
   0  -3   4-49.9745 222.226   6
   0  -3  -4-91.5936 209.018  18
   3  -3   4 106.734 82.0241  18
  -3   3  -4 51.9153 51.1367  17
  -3   3  -4 85.2977 93.5814  17
   3  -3  -4-29.7451 128.922  16
  -3   3   4-63.1702 246.943  15
   3  -3   4 96.6957 279.934  16
   0  -3  -4 60.4648 167.419  17
  -3   3  -4-121.416 230.505  15
   0  -3   4 54.4551 172.240  17
  -3   0   4-25.0937 224.008  17
  -3   0  -4-70.0935 200.205  18
   3  -3  -4-173.426 78.1178  17
   3  -3   4 168.720 75.8775  18
  -3   0  -4-20.6689 232.513  17
  -3   0   4-10.5144 265.436  18
   0  -3   4 124.883 185.436  18
   3   0   4 197.899 205.913  16
  -3   3   4 73.0871 161.142  10
   0   3   4 116.273 205.949  15
   3  -3  -4 158.260 181.054  13
   0   3  -4 145.231 283.975  15
   3  -3  -4 25.6511 62.4185  11
   3  -3   4 22.7867 204.466  14
   0   3   4 49.4365 150.042  11
   3  -3   4 139.813 179.038  11
   0   3  -4-138.518 183.461  12
   3   0  -4 104.025 204.575  11
  -3   3  -4 113.293 185.479  10
   3   0   4-4.00344 222.671  11
  -3   3   4 82.3506 196.677  12
   0   3  -4 62.4495 167.867  10
  -3   3   5 4331.41 580.302   9
   3   0  -5 3089.97 566.235   8
   0  -3  -5 4158.30 379.281   7
  -3   3  -5 4014.88 513.234   7
  -3   0  -5 3466.16 561.581   7
   0   3  -5 3503.31 390.451   8
   0   3   5 3649.65 622.107   9
  -3   0   5 3448.88 547.167   7
   3  -3  -5 3937.61 568.387   8
   3  -3   5 3517.71 364.872   6
   0  -3   5 4296.79 677.713   6
  -3   3  -5 3083.60 580.917   5
   3   0   5 4364.39 669.821   4
   3   0   5 3623.02 373.321   1
  -3   3   5 4100.62 696.578   1
  -3   3  -5 3355.83 510.129   1
  -3   0   5 3284.47 803.702   6
  -3   0  -5 3761.61 566.566   6
   3  -3   5 3093.67 518.191   4
  -3   3   5 3508.84 770.485   5
   0  -3  -5 2962.48 571.968   6
   3  -3  -5 3335.38 755.887   3
   3  -3   5 4456.16 740.875   3
   0   3   5 4256.80 672.901   1
   3  -3  -5 3799.62 475.359  16
  -3   0   5 3555.78 652.007  18
  -3   3  -5 3688.22 276.668  17
   3  -3  -5 3250.16 330.595  17
  -3   3  -5 3621.70 442.424  17
   0  -3  -5 3582.87 584.115  18
   3   0   5 3919.98 591.855  16
   0  -3   5 3747.53 535.386  18
   0  -3  -5 2953.13 501.484  17
   0  -3   5 3882.18 552.032  17
   3  -3   5 3299.49 227.595  18
  -3   0   5 3324.85 575.256  17
  -3   3   5 3520.37 666.573  15
  -3   0  -5 3677.90 603.909  17
  -3   0  -5 3360.68 547.523  18
   3  -3   5 3191.58 747.738  16
   3  -3   5 3934.34 251.183  18
  -3   3  -5 4253.55 719.503  15
   0   3  -5 3015.37 519.849  12
  -3   3  -5 3729.73 617.819  10
   3  -3  -5 3375.34 247.749  11
   0   3  -5 3482.60 493.928  10
   0  -3  -5 3699.57 289.522  14
   3  -3   5 3952.06 571.774  14
   3   0   5 3794.45 633.802  11
  -3   3   5 3045.27 652.533  12
   0   3   5 3728.26 537.627  11
   3  -3  -5 3634.49 614.159  13
   3   0  -5 3765.35 597.845  11
  -3   3   5 3101.08 487.034  10
   0   3   5 3053.53 560.728  15
   3  -3   5 4224.56 595.257  11
   0   3  -5 3856.70 787.390  15
   3   0  -6 3573.25 596.357   8
  -3   3  -6 3653.49 502.610   7
   0   3  -6 3078.90 409.212   8
   3  -3   6 3598.24 356.735   6
   0  -3  -6 3521.24 361.991   7
  -3   0  -6 3478.29 579.354   7
  -3   3   6 6789.10 755.966   9
   0   3   6 3716.48 633.604   9
   3  -3  -6 4704.44 636.369   8
   0  -3  -6 2619.40 529.115   6
   3  -3  -6 3507.43 776.949   3
   3  -3   6 3635.48 555.483   4
   3  -3   6 3301.07 614.468   3
   0   3   6 3016.45 582.731   1
  -3   3  -6 3954.70 536.643   1
   3   0   6 3281.62 341.262   1
  -3   0  -6 3745.97 562.380   6
   3   0   6 5167.34 742.950   4
  -3   3   6 3724.17 815.265   5
   0  -3   6 3121.88 605.500   6
  -3   0   6 3902.06 885.720   6
  -3   3  -6 6079.64 746.446   5
   0  -3  -6 2782.70 482.299  17
   0  -3  -6 3776.80 609.293  18
  -3   0  -6 2572.62 532.805  17
   3  -3   6 3890.31 843.971  16
  -3   0  -6 3032.23 541.948  18
   0  -3   6 4270.68 562.336  18
  -3   3  -6 2829.70 605.413  15
  -3   3  -6 3205.31 298.128  17
  -3   3  -6 4414.74 552.679  17
   3   0   6 3328.21 556.471  16
   0  -3   6 4129.50 579.957  17
  -3   0   6 4839.25 682.294  17
   3  -3  -6 3206.71 327.839  16
   0  -3  -6 3622.08 358.468  14
   0   3   6 3792.41 528.138  11
   0   3  -6 4740.19 651.641  12
   3   0   6 3557.88 620.534  11
   3  -3   6 2974.07 521.353  11
  -3   3   6 4371.93 762.905  12
  -3   3  -6 4051.65 668.982  10
   0   3   6 2884.47 548.418  15
   3   0  -6 2850.78 530.225  11
   3  -3  -6 3273.76 590.342  13
   0   3  -6 3161.12 477.071  10
   3  -3   6 4210.11 594.818  14
   0   3  -6 3284.31 710.883  15
  -3   3  -7 47.9452 153.691   7
   3   0  -7-119.852 296.786   8
  -3   3   7-15.5171 217.895   9
   0   3  -7 114.506 170.682   8
   0   3   7-3.24441 227.607   9
   0  -3  -7 88.6822 86.9539   7
   3  -3  -7 102.882 208.130   8
  -3   0  -7-155.227 267.871   7
   3  -3  -7-708.181 446.266   3
  -3   3  -7 106.468 247.671   5
  -3   3   7 387.976 338.357   5
   3   0   7-27.3682 73.9891   1
   0  -3  -7 727.202 347.637   6
   3  -3   7-87.1348 212.926   4
   0   3  -7-108.689 281.867   1
   3  -3   7 59.9020 80.0875   6
  -3   3  -7 798.516 259.922   1
   0   3   7 30.5014 203.518   1
   3   0   7-156.424 268.674   4
  -3   0  -7 673.009 295.413   6
   0  -3   7 392.371 263.562   6
   3  -3   7 148.522 208.299   3
  -3   0   7 195.376 358.361   6
  -3   3  -7 77.5100 87.2459  17
   0  -3  -7-55.4193 193.693  17
   3  -3   7-16.4387 309.072  16
  -3   0  -7 108.440 204.856  17
   3   0   7 47.8147 198.237  16
   0  -3   7 37.0134 150.835  18
   0  -3   7-12.1703 218.784  17
  -3   0  -7 255.827 286.107  18
   3  -3  -7 31.7696 75.6168  16
  -3   0   7 188.700 231.574  17
  -3   3  -7 204.200 209.734  15
   0  -3  -7 135.727 233.792  18
   3   0   7 263.984 198.833  14
   3  -3   7-43.8726 185.350  14
   0   3   7 126.002 174.835  11
   3  -3  -7 14.3369 245.707  13
   3   0  -7 7.88354 216.416  11
   0   3   7 160.424 235.782  15
  -3   3  -7-83.3463 250.018  10
  -3   3   7 1252.20 434.996  12
   3   0   7-226.905 247.259  11
   3  -3   7 229.516 229.831  11
   0   3  -7 32.9642 168.684  12
   0   3  -7 297.815 255.449  15
   0   3  -7 147.446 205.803  10
   0   3   8 13786.7 1257.51   9
   0  -3   8 16020.4 1369.81   6
   0  -3  -8 14373.8 831.969   7
  -3   3  -8 14604.8 1089.20   7
   0  -3  -8 15547.8 1324.85   6
  -3   0  -8 16162.0 1266.85   7
   0   3  -8 14297.7 1039.52   8
   3  -3  -8 14216.4 1223.07   8
   3  -3   8 14891.7 750.076   6
   3   0  -8 15977.4 1304.12   8
  -3   0   8 18473.5 1920.10   6
  -3   0  -8 14764.4 1069.23   6
  -3   3   8 15606.2 1336.31   9
   0  -3   8 13050.1 1668.56   2
   3   0   8 15728.3 683.940   1
   3  -3  -8 14386.1 1590.57   3
  -3   3  -8 15043.1 1080.77   1
   3   0   8 15362.8 1342.95   4
   0   3  -8 14776.8 1459.55   1
   0   3   8 14596.7 1278.34   1
  -3   3  -8 15199.4 1180.76   5
  -3   3   8 15972.5 1734.43   5
   3  -3   8 15595.8 1190.48   4
   3  -3   8 12837.7 1190.90   3
   0  -3   8 14763.2 1109.82  18
  -3   0  -8 14634.9 1202.68  18
   3  -3   8 12507.5 1549.22  16
   3   0   8 14113.5 1270.68  16
   0  -3  -8 15519.6 1282.23  18
  -3   0   8 16939.4 1357.45  17
   3  -3  -8 13492.1 719.627  16
   0  -3  -8 13794.7 1137.47  17
  -3   3  -8 13346.7 805.509  17
  -3   3  -8 14994.6 1380.60  15
   0   3  -8 15091.2 1600.50  15
  -3   0  -8 13412.5 1201.52  17
   0  -3   8 14116.1 1155.75  17
   0   3   8 15343.5 1211.29  15
   3  -3   8 15526.3 1315.76  11
   3   0   8 13980.1 1098.30  14
   3  -3  -8 16166.2 1379.14  13
   3   0   8 13286.2 1234.86  11
   0   3  -8 14719.9 1089.17  10
   0   3   8 17152.9 1141.72  11
  -3   3   8 13591.0 1371.40  12
   0   3  -8 13142.6 1091.47  12
  -3   0  -8 14781.8 570.737  13
  -3   3  -8 13842.6 1286.65  10
   3  -3   8 15269.5 1179.49  14
   3   0  -8 15218.6 1252.48  11
  -3   3  -9 230.435 239.493   7
  -3   0  -9-72.6380 263.143   7
  -3   3   9 1.28390 239.074   9
   3  -3  -9 147.305 244.917   8
   0   3   9-120.190 317.159   9
   0   3  -9 117.203 155.340   8
   3   0  -9 187.707 244.787   8
   0  -3  -9 214.982 138.674   7
   3   0   9 34.9033 160.460   9
  -3   0  -9 133.956 168.181   6
   3  -3  -9-28.0378 408.343   3
  -3   3  -9-18.6075 213.439   5
   0   3   9 194.011 253.267   1
   0  -3  -9 73.3184 239.610   6
  -3   0   9 453.166 500.472   6
   3  -3   9 36.2829 205.245   3
   0   3  -9 58.9315 322.810   1
   3   0   9 98.5428 69.9671   1
  -3   3  -9 329.076 203.827   1
   3  -3   9 40.7328 196.775   4
   0  -3   9 475.083 505.283   2
   3  -3   9 204.553 113.395   6
   0  -3   9 394.801 323.335   6
  -3   3   9-129.413 396.894   5
  -3   0  -9 147.031 220.883  17
  -3   0  -9 65.8247 213.559  18
   3  -3  -9 294.647 108.030  16
   3   0   9 245.036 301.134  16
   3  -3   9 114.651 420.108  16
   0  -3  -9 154.634 232.957  18
  -3   3  -9 160.045 284.588  15
   0  -3   9-447.759 270.925  17
  -3   0   9 81.0771 234.143  17
   0  -3   9-12.4148 220.599  18
   0  -3  -9 208.902 207.512  17
   0   3  -9 96.6790 166.164  10
   0   3   9 128.984 163.032  11
   3  -3   9-285.651 267.667  11
   3   0   9 85.4137 235.570  11
   0   3  -9 38.2813 264.549  15
   3  -3   9 140.036 219.280  14
   3   0   9 187.274 203.946  14
   3  -3  -9-14.8395 280.493  13
  -3   3   9-72.3279 261.142  12
   3   0  -9 30.7423 230.049  11
   0   3   9 253.050 229.144  15
  -3   3  -9 50.8643 301.542  10
   0   3  -9 35.4883 137.632  12
   0   3  10 2775.00 572.114   9
  -3   3  10 5930.67 928.087   9
   0  -3 -10 3381.55 429.558   7
   3   0  10 4132.84 594.555   9
   3  -3  10 3866.58 390.672   6
   3  -3 -10 3420.22 652.438   8
   0   3 -10 3138.75 534.565   8
   3   0 -10 3753.72 679.868   8
  -3   0 -10 4063.08 681.874   7
  -3   3 -10 2714.39 509.028   7
  -3   0  10 4489.95 1070.71   6
   0   3  10 3988.99 712.459   1
   0  -3 -10 3414.87 662.617   6
   3  -3  10 3353.46 564.616   4
  -3   3 -10 3651.51 531.850   1
   3  -3 -10 4453.48 921.143   3
   0   3 -10 3116.98 729.206   1
   0  -3  10 4095.38 725.035   6
  -3   3  10 5286.81 1047.79   5
  -3   0 -10 3160.66 477.593   6
  -3   3 -10 3365.27 534.441   5
   3  -3  10 3396.11 579.365   3
   0  -3  10 3326.70 959.665   2
  -3   0 -10 4081.39 675.327  17
   0  -3  10 3198.25 592.959  17
   0  -3 -10 3067.13 568.360  17
   3  -3 -10 3393.07 351.245  16
   3  -3  10 2514.28 833.920  16
   0  -3 -10 3003.38 619.713  18
  -3   0  10 4098.91 704.318  17
   3   0  10 3575.55 694.867  16
   0  -3  10 3643.51 558.458  18
  -3   0 -10 3307.30 577.855  18
  -3   3 -10 3117.15 662.399  15
   3  -3  10 3699.00 615.708  14
  -3   3  10 3390.87 666.764  12
   0   3 -10 3683.97 837.363  15
   0   3 -10 4299.65 609.681  10
  -3   3 -10 2812.00 652.713  10
   3   0  10 4048.75 700.947  11
   3   0  10 4036.89 629.541  14
   0   3  10 4372.93 584.077  11
   0   3 -10 2493.71 461.780  12
   3  -3  10 3950.14 750.726  11
   0   3  10 3734.89 581.097  15
   3  -3 -10 3425.50 703.732  13
  -3   0 -11 111.549 269.117   7
  -3   3  11 654.373 500.787   9
  -3   3 -11-362.058 263.455   7
   0  -3 -11 2.98412 149.159   7
   0   3  11 304.510 328.348   9
   0   3 -11 419.956 280.147   8
   3   0  11 30.8585 191.757   9
   3   0 -11 165.246 312.884   8
   3  -3 -11-7.97753 243.099   8
  -3   3 -11 227.700 199.364   1
   0  -3  11 817.178 531.051   2
  -3   3 -11-56.9283 231.602   5
   3  -3  11 215.958 241.390   3
  -3   0 -11 239.245 146.351   6
   3  -3 -11 656.396 482.761   3
   3  -3  11 36.1519 139.539   6
   3  -3 -11 103.214 139.062   2
   0   3 -11 310.752 457.841   1
   0  -3  11 134.410 320.315   6
   0  -3 -11 359.878 420.088   6
   0   3  11-162.684 250.909   1
  -3   0  11 176.706 449.816   6
  -3   3  11 366.114 530.000   5
   3  -3  11-51.7996 263.856   4
   0  -3 -11 22.4046 211.361  17
   0  -3 -11 131.736 250.126  18
   3  -3  11-210.011 432.054  16
  -3   3 -11 262.558 384.751  15
   0  -3  11 577.301 325.378  17
  -3   0  11-122.456 256.733  17
  -3   0 -11-2.35380 240.980  17
   3   0  11 1298.94 520.833  16
  -3   0 -11 194.779 236.096  18
   0  -3  11 52.9790 202.004  18
   0   3 -11 560.971 493.898  15
   3  -3 -11 97.4622 308.641  13
   0   3  11 227.139 253.656  11
  -3   3  11-360.759 309.194  12
   3   0  11 46.7737 268.924  14
   3  -3  11 68.7260 295.227  14
  -3   3 -11 314.739 430.607  10
   3   0  11 325.201 330.674  11
   0   3 -11 54.9755 127.359  12
   0   3  11 162.220 194.570  15
   3   0 -11-88.0628 102.355  12
   3  -3  11 307.100 468.938  11
   0   3 -11 1.84911 202.680  10
   0  -3 -11-16.0075 190.720  13
   3  -3  12 373047. 10226.4   6
   3   0 -12 414415. 11728.6   8
  -3   0 -12 408027. 11541.8   7
   0  -3 -12 382868. 10608.3   7
  -3   3 -12 383969. 11272.4   7
   0   3 -12 390995. 11288.2   8
  -3   0  12 411580. 13431.1   6
   3  -3 -12 393505. 11864.4   8
  -3   0 -12 391258. 10683.4   6
  -3   3  12 381844. 12134.0   9
   3   0  12 359734. 10893.3   9
   0  -3 -12 392363. 11689.8   6
   0   3  12 370342. 11571.7   9
   0  -3  12 369164. 11726.1   6
  -3   3  12 380286. 12833.8   5
   3  -3  12 385683. 11209.2   4
   3  -3  12 444002. 10963.1   3
   0   3  12 374314. 11445.2   1
   0  -3  12 411949. 13755.7   2
  -3   3 -12 407730. 10964.4   5
   0   3 -12 385918. 12439.3   1
  -3   3 -12 386534. 10820.7   1
   3  -3 -12 415401. 10178.0   2
   3  -3 -12 372705. 12610.0   3
  -3   0 -12 377590. 11252.0  18
   0  -3 -12 394795. 11375.1  17
  -3   0 -12 391148. 11545.6  17
   0  -3  12 390328. 11554.9  17
  -3   0  12 381803. 11655.2  17
   3  -3  12 391863. 13034.8  16
  -3   3 -12 396543. 11765.1  15
  -3   0  12 384367. 10909.2  16
   0   3 -12 370482. 12304.0  15
   0   3  12 408858. 11030.3  15
   3   0  12 401148. 12050.1  16
   0  -3 -12 393300. 11689.0  18
   0   3 -12 397757. 11145.1  10
   3  -3  12 398521. 12131.2  11
   0   3 -12 341100. 10916.4  12
  -3   3  12 396625. 11803.1  12
   0   3  12 361354. 10802.4  11
  -3   3 -12 377302. 11947.1  10
   3   0  12 401542. 11344.1  14
   3  -3  12 384109. 11309.6  14
   0  -3 -12 398441. 11385.6  13
   3  -3 -12 373179. 11811.7  13
   3   0  12 393601. 11712.1  11
   3   0 -12 372290. 9865.89  12
  -3   0 -13 2287.77 568.502   7
  -3   3  13 2874.42 796.122   9
   0  -3 -13 1328.90 338.610   7
   0   3 -13 1397.07 458.407   8
  -3   3 -13 1457.33 432.273   7
   0   3  13 4183.24 795.343   9
   3   0  13 1849.36 443.351   9
   3  -3 -13 1564.05 556.903   8
   3  -3  13 1930.81 287.616   6
   3   0 -13 1561.87 550.129   8
   3  -3  13 2017.47 390.822   3
   3  -3  13 1296.14 442.355   4
  -3   0  13 1338.87 707.262   6
  -3   3 -13 1426.55 374.088   5
  -3   3 -13 2087.06 411.757   1
   0  -3  13 571.122 459.894   6
   3  -3 -13 1202.28 645.624   3
  -3   3  13 2326.82 740.598   5
  -3   0 -13 1843.94 374.651   6
   0   3  13 1793.39 548.795   1
   0   3 -13 2479.73 704.897   1
   0  -3  13 2628.54 912.881   2
  -3   0 -13 1675.68 509.938  17
   0  -3 -13 2400.33 619.736  18
   0  -3 -13 1918.60 520.091  17
  -3   0  13 1087.54 475.970  17
   3  -3  13 1732.47 749.692  16
   0  -3  13 2704.21 655.772  17
   3   0  13 1729.70 665.580  16
  -3   0  13 1381.68 395.419  16
  -3   3 -13 1805.71 523.304  15
  -3   0 -13 1270.94 420.714  18
   0   3  13 1913.67 431.344  15
   3  -3 -13 1215.51 487.586  13
   3   0  13 2239.69 565.097  14
  -3   3  13 2057.73 629.001  12
   0  -3 -13 2863.84 595.745  13
   3   0  13 1560.06 546.065  11
   3  -3  13 3107.40 787.549  11
  -3   3 -13 1363.98 575.887  10
   0   3 -13 1317.07 410.698  10
   0   3 -13 1586.72 417.490  12
   0   3  13 1319.93 386.053  11
   3  -3  13 1649.51 468.532  14
   0   3 -13 2133.17 739.148  15
   0   3  14 184.672 342.944   9
   3  -3  14 165.508 72.7652   9
  -3   0 -14 322.072 349.873   7
   3   0 -14 698.825 403.561   8
  -3   3  14-77.8387 343.581   9
   0  -3 -14 89.6667 182.531   7
  -3   3 -14 513.965 376.546   7
   3   0  14 241.615 220.581   9
   0   3 -14 292.221 293.220   8
   3  -3 -14 458.756 383.596   8
  -3   0  14 612.319 631.760   6
   3  -3  14 505.902 361.821   4
   0  -3  14 36.2548 357.098   6
  -3   3  14-110.391 354.414   5
   0  -3  14 28.7082 483.723   2
  -3   0 -14 981.427 294.270   6
   0   3  14 256.464 321.858   1
   0   3 -14-1069.50 580.067   1
   3  -3  14 355.588 175.632   3
  -3   3 -14 223.729 172.347   1
   3  -3 -14 50.1102 347.857   3
  -3   0  14 369.444 599.030   5
   0  -3 -14 24.1538 306.498  17
   0  -3 -14 716.654 408.862  18
   0  -3  14 137.008 400.643  16
   3  -3  14 783.665 650.513  16
  -3   0 -14 655.111 376.764  17
   0  -3  14 535.070 367.431  17
  -3   0  14 414.656 316.308  17
  -3   0  14 346.916 330.000  16
   3   0  14-123.056 388.200  16
  -3   3 -14-1.36189 249.499  15
  -3   0 -14 348.634 262.983  18
   3  -3  14 31.2669 387.523  11
   0   3  14 674.975 304.095  15
  -3   3  14 77.9187 254.520  12
   0   3 -14 512.368 432.264  15
   0   3 -14 128.084 181.711  12
   0   3 -14 213.589 200.520  10
   3  -3 -14 4.96010 363.615  13
   3   0  14 235.746 271.170  14
   3   0  14 790.844 427.818  11
   0   3  14 59.4747 213.327  11
   3  -3  14 38.0634 320.357  14
   0  -3 -14 144.426 267.637  13
  -3   3 -14-1.78849 355.943  10
  -3   3  14 339.409 92.3176  11
   3   0 -15 180.717 292.565   8
   3   0  15 57.0833 195.356   9
   3  -3  15 243.217 91.7322   9
  -3   0 -15 142.865 255.952   7
   0   3  15-4.61907 281.530   9
   0  -3 -15 261.444 203.432   7
  -3   3 -15-19.6096 287.114   7
   0   3 -15 107.668 335.632   8
  -3   3  15 456.949 399.162   9
   3  -3 -15 265.967 360.898   8
  -3   3  15 206.455 417.809   5
   0  -3  15 160.406 395.137   6
  -3   0  15 522.413 620.030   6
   3  -3  15 146.791 135.130   3
   3  -3 -15 478.206 508.447   3
   0   3 -15 239.111 391.646   1
   0  -3  15-20.6723 480.299   2
  -3   0  15 1058.48 792.913   5
  -3   0 -15 340.880 203.793   6
  -3   3 -15 209.251 170.549   1
   0   3  15 195.805 345.252   1
   0  -3  15-20.9796 362.214  16
  -3   0  15-143.576 417.046  17
   0   3  15 178.389 279.152  16
   0  -3 -15 40.5581 277.502  17
   3  -3  15-193.756 459.913  16
   0  -3 -15 165.815 263.995  18
   0  -3  15 31.9290 279.096  17
  -3   0  15 5.72142 277.322  16
  -3   3 -15 110.447 274.439  15
  -3   0 -15 268.906 273.396  17
   3   0  15 278.587 378.477  16
  -3   0 -15 30.9297 250.165  18
  -3   3  15 551.814 349.234  12
  -3   3  15 335.940 107.427  11
   3  -3  15 53.1641 290.401  14
   3   0  15-59.8139 304.806  14
   0   3  15 356.083 213.671  15
   3   0  15 761.645 428.259  11
   3  -3  15 19.6424 470.749  11
   0   3  15 131.768 222.986  11
   3  -3 -15 403.641 446.341  13
   0   3 -15 424.656 302.907  10
   0   3 -15 244.030 222.487  12
  -3   3 -15-225.000 393.325  10
   0   3 -15 248.200 325.591  15
   0  -3 -15 380.943 357.696  13
   3  -3  16 2426.16 299.371   9
  -3   0 -16 2530.29 589.629   7
  -3   3  16 2388.57 764.780   9
   0   3 -16 2573.49 636.648   8
   0  -3 -16 2349.30 482.803   7
  -3   3 -16 2930.43 695.334   7
   0   3  16 2610.41 694.431   9
   3  -3 -16 2219.39 666.917   8
   3   0  16 2630.47 531.832   9
   3   0 -16 2472.94 683.454   8
  -3   0  16 3358.15 1007.61   6
  -3   3 -16 2595.98 519.730   1
  -3   0 -16 2434.93 434.069   6
   3  -3 -16 1500.46 673.865   3
  -3   0 -16 2496.23 488.139   5
  -3   3  16 2718.95 820.536   5
   0  -3  16 2925.73 958.032   2
   0  -3  16 2381.92 683.974   6
  -3   0  16 1632.79 784.491   5
   0   3  16 2579.84 637.913   1
   0   3 -16 1383.74 650.079   1
   0   3  16 2028.72 608.009  16
   0  -3 -16 2074.01 598.603  17
  -3   0  16 3232.91 659.398  16
   3   0  16 2448.61 777.947  16
   3  -3  16 2842.91 878.918  16
   0  -3  16 1445.03 536.651  16
   0  -3  16 2034.31 663.213  17
  -3   0  16 2298.03 714.054  17
  -3   0 -16 2376.92 631.929  17
  -3   0 -16 2108.87 551.314  18
  -3   3 -16 3126.46 672.073  15
   0  -3 -16 2762.92 724.597  18
   3  -3  16 2718.48 631.267  14
   3  -3 -16 2344.38 746.459  13
  -3   3 -16 2949.14 841.069  10
   3   0  16 2664.94 592.419  14
   0   3 -16 1739.36 577.344  15
   0   3 -16 2541.09 511.572  12
   3   0 -16 2778.78 281.447  10
   3   0  16 2091.23 647.445  11
  -3   3  16 3566.39 714.723  12
   0   3  16 1490.71 399.764  11
   0   3 -16 2039.88 530.423  10
   0   3  16 2345.96 456.880  15
  -3   3  16 2432.44 315.012  11
   3  -3  16 3505.76 916.244  11
   0  -3 -16 2643.92 598.259  13
   0   3  17-31.2981 318.782   9
   3   0  17 40.6540 208.373   9
   3  -3  17 10.3320 100.015   9
  -3   0 -17 267.689 344.748   7
   0  -3 -17-9.88634 173.888   7
  -3   3 -17-231.505 394.999   7
   3  -3 -17 285.587 432.738   8
   3   0 -17-170.334 373.448   8
  -3   3  17-181.805 433.835   9
   0   3 -17 88.3196 263.263   8
  -3   0  17 1331.70 768.777   6
  -3   0 -17-360.031 211.548   6
  -3   3  17 174.462 443.464   5
   0   3 -17-93.1120 423.130   1
   0  -3  17 247.045 471.058   2
  -3   0 -17-203.493 188.507   5
   3  -3 -17-421.621 578.163   3
   0   3  17 528.547 357.128   1
   0  -3  17 399.210 447.981   6
  -3   0  17 564.468 551.395   5
  -3   0 -17 194.935 356.711  17
   0  -3 -17 174.026 326.209  18
   0  -3 -17 89.1466 279.822  17
  -3   0 -17 26.0037 227.393  18
   3  -3  17 5.36069 464.045  16
   0   3  17-335.008 357.027  16
  -3   3 -17 66.1638 316.825  15
   0  -3  17 628.425 492.844  17
  -3   0  17 297.895 340.501  16
   0  -3  17-123.078 303.945  16
   3   0  17-202.984 546.593  16
  -3   0  17 93.7270 358.433  17
   0   3  17 122.393 193.957  15
  -3   3 -17 465.672 452.842  10
   0   3 -17 113.350 238.230  12
   3  -3  17 173.438 328.219  14
  -3   3  17 74.2106 228.416  12
   3  -3  17-130.381 472.541  11
   3   0 -17 193.298 141.709  10
   0   3  17-77.0554 171.780  11
   0   3 -17 223.238 290.728  10
   0   3 -17 436.403 405.900  15
   3   0  17 195.064 321.913  11
   0  -3 -17 178.877 332.531  13
  -3   3  17-56.3901 134.038  11
   3  -3 -17-220.451 393.162  13
  -3   0  18 900.862 684.490   6
   3  -3  18 1174.27 266.509   9
   3   0  18 1293.23 457.110   9
  -3   3  18 1187.15 620.745   9
   0   3  18 731.631 473.621   9
  -3   0 -18 738.343 470.831   7
   0  -3 -18 686.919 333.789   7
  -3   3 -18 1104.03 588.341   7
   3   0 -18 1372.26 521.514   8
   0   3 -18 796.557 445.879   8
   3  -3 -18 883.425 471.022   8
  -3   0  18 1628.99 763.877   9
  -3   0 -18 930.757 259.189   5
   3  -3 -18 935.021 671.570   3
  -3   3  18 1060.33 599.620   5
   0  -3  18 364.119 358.371   6
   0  -3  18 873.209 674.875   2
   0   3 -18 1341.62 719.511   1
  -3   0  18 771.849 637.483   5
  -3   0 -18 1169.33 370.852   6
   0  -3  18 1262.45 623.740  17
   0  -3  18 1117.37 652.490  16
   3  -3  18 425.325 659.976  16
   0  -3 -18 292.751 362.732  18
   0  -3 -18 785.111 468.982  17
  -3   0 -18 970.489 492.619  17
  -3   0  18 1167.39 464.612  16
   0   3  18 625.457 452.546  16
  -3   0  18 544.020 466.325  17
   3   0  18 739.143 589.773  16
  -3   3 -18 1097.61 430.089  15
  -3   0 -18 727.005 367.831  18
  -3   3 -18 567.204 424.301  10
   0  -3 -18 999.910 461.202  13
   3  -3 -18 877.950 551.324  13
   0   3 -18 1369.35 547.988  15
   3  -3  18 915.286 593.683  11
   0   3  18 1049.88 357.248  11
   3   0  18 882.265 557.198  11
  -3   3  18 767.930 403.516  12
   0   3 -18 719.646 390.879  10
   0   3 -18 684.367 310.109  12
   0   3  18 1190.25 320.108  15
   3  -3  18 542.017 361.422  14
  -3   3 -19 460.732 466.532   7
   3  -3  19 748.071 231.477   9
  -3   3  19 611.975 544.865   9
   0   3  19 240.900 390.998   9
  -3   0 -19 393.876 431.939   7
  -3   0  19 542.779 512.218   6
  -3   0  19 603.024 591.609   9
   0  -3 -19 63.7615 225.101   7
   3   0 -19 1051.24 586.219   8
   0   3 -19 350.346 345.339   8
   3  -3 -19 209.602 376.950   8
   3   0  19 457.308 334.637   9
  -3   0 -19 306.019 263.763   6
   3  -3 -19-44.3438 434.829   3
   0   3 -19 1283.44 761.994   1
   0  -3  19 312.167 549.896   2
  -3   3  19 213.402 428.397   5
  -3   0  19 1280.62 800.776   5
   0  -3  19 260.799 351.040   6
  -3   3 -19 412.706 344.053  15
  -3   0 -19 473.873 552.052  17
   3  -3  19 250.207 536.480  16
   0  -3 -19 385.635 431.860  18
   0  -3 -19 61.5005 386.765  17
   0  -3  19 525.458 468.778  16
   0  -3  19 1030.45 573.087  17
   0   3  19 437.258 240.757  15
  -3   0 -19 180.448 276.195  18
   3   0  19 624.939 502.997  16
  -3   0  19 115.896 418.606  17
  -3   0  19 294.014 280.283  16
   0   3  19 1101.58 504.931  16
   0   3 -19 84.6215 334.926  10
   3  -3  19 229.819 514.513  11
   3   0  19 292.526 435.407  11
   0  -3 -19 108.736 292.568  13
   0   3  19 280.559 229.043  11
   3  -3 -19-1196.84 624.792  13
   3  -3  19 65.2427 351.334  14
  -3   3  19 80.8243 242.317  12
   0   3 -19 296.031 379.311  15
  -3   3 -19 35.2402 478.462  10
  -3   0 -20 25886.4 1669.41   6
   3   0  20 24969.9 1844.02   9
  -3   0  20 28550.3 2908.67   6
  -3   0 -20 30244.1 2341.00   7
   0   3 -20 27891.1 2184.47   8
  -3   3 -20 28220.7 2437.90   7
   0  -3 -20 26284.9 1981.32   7
   3  -3 -20 25605.4 2418.71   8
   3   0 -20 26138.8 2284.42   8
   0   3  20 28766.1 2455.12   9
   0  -3  20 32239.1 2632.83   6
  -3   3  20 30314.4 2814.24   9
  -3   0  20 29871.9 2932.26   9
  -3   0  20 30633.3 2853.40   5
   0  -3  20 27945.1 2945.66   2
   3  -3 -20 25901.4 2674.09   3
  -3   3  20 28965.1 2680.84   5
   3  -3  20 33848.6 3076.86  16
   0   3  20 29785.6 2442.93  16
  -3   0  20 29540.0 2580.80  17
  -3   3 -20 35040.7 2139.65  15
   0  -3  20 31859.1 2646.48  17
   0   3  20 28688.8 1594.60  15
  -3   0  20 28272.5 2106.91  16
  -3   0 -20 27344.1 2283.22  17
   0  -3  20 27325.7 2490.84  16
   0  -3 -20 24526.4 2171.49  17
   0  -3 -20 25377.2 2346.93  18
   0   3 -20 29183.2 2335.01  15
  -3   0 -20 24565.4 2021.74  18
   3   0  20 32510.8 2925.25  16
   3  -3  20 28375.4 2685.99  11
   0  -3 -20 28829.2 2170.49  13
  -3   3 -20 24896.0 2583.73  10
   0   3  20 29480.3 1939.29  11
  -3   3  20 25125.7 1923.60  12
   3  -3 -20 25792.8 2426.64  13
   3   0  20 28387.8 2448.40  11
   0   3 -20 26401.0 2066.04  10
   3   0  21 74.3459 298.716   9
   0   3  21 839.296 588.341   9
  -3   3  21 109.146 454.240   9
  -3   3 -21-46.0170 378.231   7
   0  -3 -21-116.523 348.991   7
   0   3 -21 365.705 344.314   8
   3  -3 -21 153.661 551.225   8
   3   0 -21 144.349 380.382   8
  -3   0 -21 235.057 395.190   7
  -3   0  21 547.263 714.033   6
  -3   0  21 106.615 741.543   9
   3  -3 -21 365.312 450.735   3
  -3   3 -21 210.391 212.552   1
  -3   0  21 5.41594 408.130   5
  -3   3  21 2.52401 344.072   5
   0  -3  21-234.231 503.843   2
  -3   0 -21-1.05046 201.782   6
   0  -3  21 331.608 490.711   6
  -3   0 -21 274.920 340.214  18
   0  -3 -21 644.624 530.124  17
   0   3  21 275.651 197.164  15
   0  -3 -21 92.4807 458.080  18
  -3   0  21-1143.91 480.304  16
   0  -3  21-376.215 489.733  17
  -3   0  21-43.6442 538.386  17
   0   3  21 360.309 448.841  16
  -3   3 -21 469.638 286.272  15
   0  -3  21-90.9134 501.016  16
  -3   0 -21-50.6673 385.373  17
   3   0  21 545.462 724.427  16
   3  -3  21 568.251 831.670  16
   3  -3  21 618.637 557.742  11
   0   3  21-108.578 361.992  11
   0  -3 -21 28.6508 339.882  13
   0   3 -21-61.9432 314.308  10
  -3   3 -21 48.1094 541.854  10
   0   3 -21 304.939 436.076  15
   3   0  21 866.266 506.623  11
  -3   3  21 276.323 259.545  12
   0   3  22 6145.63 1236.40   9
  -3   0  22 5499.42 1310.67   6
  -3   3  22 6475.57 1382.89   9
   3   0 -22 4529.42 1067.01   8
  -3   0 -22 5519.07 1078.15   7
  -3   0  22 6664.11 1480.73   9
  -3   3 -22 6853.23 1309.13   7
   0  -3 -22 4903.05 940.204   7
   0   3 -22 6459.76 1054.10   8
   3  -3 -22 7449.65 1376.46   8
   3   0  22 6113.43 957.734   9
  -3   0 -22 6256.99 826.542   6
   0  -3  22 5051.49 1136.43   6
  -3   0  22 7728.52 1434.82   5
   0  -3 -22 6512.40 1078.35   3
   0  -3  22 7781.09 1600.75   2
  -3   3  22 6276.37 1264.20   5
  -3   3 -22 6708.08 984.355   1
   3  -3 -22 5823.64 1299.31   3
   3   0  22 5272.56 1303.12  16
  -3   0 -22 5573.57 989.470  18
   0   3  22 5439.75 1106.25  16
   3  -3  22 5566.33 1347.15  16
   0  -3  22 6448.24 1287.62  16
   0  -3  22 5178.17 1158.45  17
  -3   0  22 7135.15 1368.31  17
   0  -3 -22 6140.85 1226.97  18
  -3   0  22 5315.19 966.861  16
  -3   0 -22 4986.18 1075.53  17
   0   3  22 5333.32 849.747  11
   3  -3  22 6880.43 1398.30  11
   0   3 -22 7385.90 1543.75  10
   0  -3 -22 7904.94 1172.66  13
  -3   3  22 7655.64 1002.73  12
  -3   3 -22 5338.00 1246.36  10
   3   0  22 6317.37 1269.80  11
   0   3 -22 7011.31 1145.35  15
   0   3  23 444.625 680.459   9
  -3   0  23 1104.86 822.452   9
  -3   3  23-66.3190 414.845   9
  -3   0 -23 973.345 740.862   7
   3   0 -23 655.140 640.660   8
   0  -3  23 425.268 524.168   9
  -3   3 -23 50.4550 588.067   7
   0  -3 -23 642.909 523.039   7
   0   3 -23 567.642 488.750   8
   3  -3 -23 69.6088 483.300   8
   3   0  23 229.038 416.494   9
   0  -3 -23 69.9578 351.923   3
  -3   3  23 251.262 548.949   5
   0  -3  23 509.422 625.327   6
   0  -3  23-56.1183 597.423   2
  -3   0  23 10.6433 444.118   5
  -3   3 -23-285.548 408.013   1
  -3   0 -23 540.662 353.728   6
   3  -3 -23 662.726 876.480   3
   3  -3  23 453.771 590.607  16
  -3   0 -23 781.731 918.974  17
  -3   0  23 153.667 358.044  16
  -3   0 -23 42.5051 487.493  18
  -3   0  23 249.300 561.300  17
   0  -3  23 200.304 535.298  17
   3   0  23 37.9037 554.040  16
   0  -3  23-57.3471 537.124  16
   0  -3 -23 629.042 683.547  18
   0   3  23 946.812 764.090  16
   0   3 -23 930.187 585.302  15
  -3   3 -23 727.953 942.512  10
   0   3 -23 454.639 489.242  10
   3  -3  23 876.689 833.621  11
   0  -3 -23 387.219 459.323  13
   0   3  23 835.575 519.660  11
   3   0  23 718.577 746.789  11
   0   3  24 147380. 7109.25   9
   0   3 -24 164583. 6592.47   8
  -3   0 -24 150999. 6865.26   7
  -3   3 -24 149425. 7256.39   7
   0  -3 -24 137282. 6306.77   7
   3  -3 -24 152766. 7173.46   8
   3   0 -24 149257. 6876.81   8
   0  -3  24 155908. 7093.47   6
  -3   3  24 163088. 7776.51   9
   3   0  24 142996. 5989.18   9
  -3   0  24 162567. 8044.32   9
   0  -3  24 151872. 7002.19   9
   3  -3 -24 152829. 7602.60   3
   0  -3  24 167069. 8032.50   2
   0  -3 -24 162259. 6562.24   3
  -3   3  24 170712. 7382.05   5
  -3   0  24 166499. 7396.50   5
   0   3  24 159196. 7175.45  16
   0  -3  24 154569. 7246.58  16
   3   0  24 156620. 7880.18  16
  -3   0  24 164228. 7546.98  17
   3  -3  24 177701. 8197.27  16
  -3   0  24 175341. 6597.55  16
   0   3 -24 162641. 6445.67  15
  -3   0 -24 142827. 6818.66  17
   0  -3  24 163275. 7325.21  17
  -3   0 -24 150306. 6514.93  18
   0  -3 -24 136658. 6974.94  18
   3   0  24 154299. 7238.12  11
   0  -3 -24 152910. 6479.73  13
   0   3 -24 162498. 6617.75  10
   0   3  24 161781. 6159.78  11
  -3   3 -24 171611. 8071.92  10
   3  -3  24 168586. 7741.23  11
  -3   3  25 64.4372 485.650   9
   3   0  25-195.546 342.803   9
   0   3 -25 223.723 583.554   7
  -3   0  25-1008.05 832.193   9
   0  -3  25 116.854 465.570   9
  -3   3 -25 407.415 481.862   7
   0  -3 -25 1187.86 594.054   7
   0   3 -25-153.876 380.960   8
   3  -3 -25 315.812 491.735   8
  -3   0 -25 1853.35 738.526   7
   3   0 -25 160.172 458.228   8
   0   3  25 345.982 745.606   9
   0  -3 -25 389.440 427.524   3
  -3   0  25-175.993 473.528   5
   3  -3 -25 54.9315 575.285   3
  -3   3  25-33.5185 477.764   5
   0  -3  25-193.586 566.603   2
   0  -3  25 703.782 641.220   6
  -3   0 -25 10.8246 386.799  18
  -3   0 -25-181.007 535.218  17
   0  -3 -25 106.969 700.903  18
   0  -3  25 234.081 574.119  17
  -3   0  25 426.645 468.855  16
  -3   0  25 625.337 650.128  17
   0   3  25 160.166 487.422  16
   0  -3  25 42.2552 417.807  16
   3   0  25 502.283 792.774  16
   3  -3  25 718.453 677.850  16
   3   0  25 451.289 734.790  11
   0  -3 -25 90.2238 656.760  13
   3  -3  25 518.826 673.486  11
  -3   3 -25-67.7265 672.909  10
   0   3 -25 476.375 468.288  10
   0   3  25-206.562 385.180  11
   0   3 -25-56.5095 340.602  15
   0  -3  26 1945.74 741.416   9
  -3   0 -26 1569.36 783.663   7
   3   0  26 1342.40 561.672   9
   0   3  26 3297.97 1016.91   9
  -3   3 -26 78.9567 486.267   7
   0   3 -26 1534.43 697.786   7
   3   0 -26 1622.31 758.367   8
   0  -3 -26 1789.21 624.341   7
   0   3 -26 1619.62 602.345   8
  -3   3  26 2332.91 1085.18   9
   3  -3 -26 2309.67 889.955   8
  -3   0  26 3913.61 1346.84   9
   0  -3  26 1991.66 908.259   2
   3  -3 -26 3770.53 1272.41   3
  -3   0  26 816.245 661.551   5
   0  -3  26 2467.46 865.021   6
   0  -3 -26 2222.72 698.468   3
  -3   3  26 2243.00 840.520   5
   3  -3 -26 2589.84 1026.36  18
  -3   0 -26 2025.70 733.478  17
  -3   0  26 3512.49 920.123  16
   3  -3  26 1881.49 920.253  16
  -3   0 -26 1277.25 649.140  18
  -3   0  26 1981.31 890.453  17
   0   3  26 2291.10 889.690  16
   0  -3  26 2239.12 905.903  16
   0  -3 -26 1741.97 844.921  18
   3   0  26 2310.52 1078.67  16
  -3   3 -26 2683.16 1006.01  10
   0   3 -26 1874.72 673.204  15
   3  -3  26 1050.44 821.268  11
   3   0  26 1783.22 812.589  11
   0   3 -26 1366.64 622.705  10
   0   3  26 1372.68 517.638  11
   0  -3 -26 2095.92 767.561  13
   0   3  27 56.6761 535.176   9
   0   3 -27-122.550 537.790   7
  -3   3  27 656.897 659.026   9
  -3   0 -27 65.6188 560.570   7
   0  -3  27 139.585 494.271   9
  -3   0  27 260.432 763.575   9
  -3   3 -27-937.717 699.544   7
   0  -3 -27-826.610 603.605   7
   0   3 -27 550.517 535.952   8
   3   0  27 69.3085 366.401   9
   3  -3 -27 302.253 613.015   8
   3   0 -27-964.667 639.832   8
  -3   0  27 23.4105 534.971   5
   0  -3  27 620.991 566.321   6
   3  -3 -27-137.811 627.336   3
  -3   3  27 376.805 442.299   5
   0  -3  27-333.403 508.759   2
   0  -3 -27 144.656 384.469   3
   0  -3 -27-9.52572 440.110  18
   3  -3  27-323.259 602.122  16
  -3   0  27 376.136 598.785  17
   0  -3  27 114.368 526.823  16
   0   3  27 373.583 554.586  16
   3   0  27-378.905 727.650  16
  -3   0 -27 231.758 506.127  17
   3  -3 -27 275.455 656.383  18
  -3   0 -27-370.382 446.579  18
   0   3 -27-167.553 531.338  10
   0   3  27 343.992 406.022  11
   0  -3 -27 69.4217 359.171  13
  -3   3 -27 68.5757 546.643  10
   3   0  27-1152.83 694.947  11
   3  -3  27-32.5598 535.837  11
   0   3 -27 546.204 424.295  15
   3   0  28 567.645 502.735   9
   0   3  28 297.190 606.654   9
  -3   3  28 28.1677 674.608   9
   0  -3 -28-489.595 580.099   7
   0   3 -28 423.217 435.613   7
  -3   0 -28 796.277 827.764   7
  -3   0  28 601.259 701.884   9
  -3   3 -28 695.479 592.196   7
   0   3 -28 1023.40 605.142   8
   0  -3  28 303.026 522.714   6
   3  -3 -28 862.556 762.699   8
   3   0 -28 900.256 572.241   8
   0  -3  28 83.4962 739.560   9
   0  -3 -28 20.1432 427.676   3
  -3   3  28 417.519 478.676   5
  -3   0  28 657.364 751.432   5
   0  -3  28 33.8210 636.559   2
   3  -3 -28 347.577 630.847   3
  -3   0 -28 1601.86 785.391  17
   0   3  28 908.921 668.886  16
   3  -3  28 194.463 728.128  16
   0  -3 -28-72.8440 440.245  18
  -3   0  28 1105.54 792.345  17
  -3   0 -28 600.589 524.336  18
   0  -3  28 186.270 542.018  16
   3   0  28 1209.11 944.505  16
   3  -3 -28-136.792 651.789  18
   0  -3 -28 687.334 543.269  13
  -3   3 -28 377.998 652.905  10
   0   3 -28 978.684 701.205  10
   0   3  28 467.187 473.321  11
   3   0  28 185.886 448.270  11
   3  -3  28 20.0771 643.403  11
   0   3 -28 756.130 427.149  15
  -3   0 -29 28.8426 618.698   7
   0   3  29 417.638 519.931   9
   0  -3  29 288.787 476.200   6
   0   3 -29 86.5773 500.799   7
  -3   3  29 224.444 522.221   9
  -3   0  29 157.350 591.716   9
  -3   3 -29 46.7648 502.060   7
   0  -3 -29-151.995 722.925   7
   0   3 -29-158.802 455.519   8
   3   0  29-103.339 371.435   9
   3  -3 -29-169.102 628.109   8
   3   0 -29 532.011 753.804   8
   0  -3  29 74.0098 569.520   9
   3  -3 -29-138.197 541.177   3
  -3   3  29-606.554 550.603   5
   0  -3  29 210.587 568.276   2
   0  -3 -29-945.316 532.162   3
  -3   0  29-566.350 577.077   5
  -3   0 -29-401.000 507.843  18
   0  -3  29 814.955 720.910  16
   0  -3 -29 375.088 449.552  18
  -3   0 -29-694.375 605.381  17
   3  -3  29 815.326 766.960  16
   3  -3 -29-810.606 728.695  18
   0   3  29-154.669 475.782  16
  -3   0  29-1219.45 823.117  17
   3   0  29-64.3006 734.736  16
   0   3 -29 2.48524 473.251  10
   3  -3  29-44.6537 496.118  11
   0   3  29-436.693 451.139  11
   3   0  29-991.687 728.725  11
  -3   3 -29 550.020 645.778  10
   0   3  30 46.7424 707.876   9
   0   3 -30 659.784 690.081   7
  -3   3  30-1353.23 880.459   9
   3   0  30 505.718 450.026   9
  -3   0  30 86.1896 824.485   9
  -3   0 -30 432.858 732.333   7
   0  -3  30 523.556 613.710   6
  -3   3 -30 804.496 698.775   7
   0  -3 -30 237.233 497.338   7
   0   3 -30 238.915 445.757   8
   3  -3 -30 756.622 685.644   8
   3   0 -30 1158.42 764.839   8
   0  -3  30 968.188 839.709   9
  -3   3  30 102.362 445.448   5
   0  -3 -30 199.563 423.357   3
   3  -3 -30 1180.34 859.437   3
   0  -3  30 890.218 741.698   2
  -3   0  30-171.515 523.783   5
   3   0  30-1114.75 893.935  16
  -3   0 -30-96.1523 506.521  18
  -3   0  30 1223.70 610.883  17
   3  -3  30-279.486 679.229  16
  -3   0 -30 320.695 551.468  17
   3  -3 -30 97.0959 569.704  18
   0  -3  30 154.342 578.662  16
   0   3  30 264.084 552.262  16
   0  -3 -30 1368.68 718.945  18
   3  -3  30-73.9466 712.779  11
   0   3 -30 915.474 521.800  10
   3   0  30 700.310 809.528  11
  -3   3 -30 836.244 897.758  10
   0   3  31-59.7320 652.420   9
   0   3 -31 111.700 486.328   7
  -3   3  31 114.443 523.239   9
   3  -3 -31 5.93398 634.962   7
   0  -3  31 1964.30 971.737   9
  -3   0 -31 938.983 873.555   7
  -3   3 -31 776.053 793.858   7
   0  -3 -31 420.098 590.762   7
  -3   0  31 782.742 768.659   9
   0   3 -31 172.012 422.206   8
   3   0  31 1065.97 568.403   9
   3  -3 -31-190.636 625.989   8
   3   0 -31 830.312 771.143   8
   0  -3  31 292.529 550.744   6
  -3   0 -31 2118.97 1011.45  10
  -3   0  31-41.5798 572.257   5
   0  -3  31 222.603 523.386   2
   3  -3 -31-273.529 662.705   3
   3  -3  31 105.909 472.514   2
   0  -3 -31-167.314 539.179   3
   0  -3 -31 375.366 844.818  18
  -3   0 -31 703.634 638.158  18
  -3   0 -31-296.703 594.669  17
   3  -3 -31 300.238 667.227  18
   0  -3  31 276.228 747.930  16
   0   3  31 1003.11 686.100  16
   3   0  31 561.426 725.080  16
   3  -3  31 680.176 665.538  16
   3  -3  31 458.021 579.334  11
   0   3 -31 408.251 666.354  10
   3   0  31 479.453 577.070  11
  -3   3 -31-47.3034 670.762  10
   3   0  32 17891.5 2132.47   9
   0  -3  32 18667.5 2419.16   9
  -3   0 -32 17372.5 2547.58   7
   0   3 -32 21969.4 2358.53   8
   3  -3 -32 22029.1 2628.58   8
  -3   3 -32 21764.7 2875.62   7
   3   0 -32 22003.5 2628.30   8
   0  -3 -32 17023.7 2345.01   7
   0   3 -32 20642.1 2430.94   7
   3  -3 -32 24073.1 2702.35   7
  -3   3  32 24704.0 3061.29   9
   0   3  32 23982.7 2980.91   9
  -3   0  32 26648.7 3192.27   9
   3  -3 -32 23691.6 2950.34   3
   3  -3  32 23250.3 2821.23   2
   0  -3  32 24923.5 2856.86   2
  -3   0 -32 22536.6 2908.22  17
   0   3  32 23949.6 2980.00  16
   3  -3  32 23924.2 3030.62  16
   0  -3 -32 19592.3 2666.62  18
   3   0  32 23703.2 3146.39  16
   3  -3 -32 25770.0 3107.18  18
  -3   0 -32 18561.3 2295.97  18
   0  -3  32 19910.3 2592.15  16
   0   3 -32 22737.1 2445.28  10
  -3   3 -32 20820.2 2857.07  10
  -3   0 -32 26598.7 3167.69  10
   3  -3  32 25077.6 2999.40  11
   3   0  32 22199.3 2870.79  11
   0   3 -33-1329.82 762.032   7
   3  -3 -33-593.930 786.992   7
  -3   3  33-420.775 919.898   9
  -3   0  33 1306.09 1024.56   9
   0  -3  33 456.680 754.572   9
  -3   0 -33 365.976 768.636   7
  -3   3 -33-1258.74 930.571   7
   0   3 -33 536.838 544.180   8
   3  -3 -33 850.832 685.544   8
   3   0 -33 352.818 654.556   8
   0   3  33-1072.45 964.688   9
  -3   0 -33 698.416 964.463  10
   0  -3 -33-613.354 1013.31   7
   3  -3  33 930.193 734.449   2
   0  -3  33 217.297 598.423   2
   3  -3 -33 140.910 828.281   3
   3  -3  33 1284.69 996.477  16
   3  -3 -33 314.452 727.704  18
   0  -3  33-538.037 704.482  16
  -3   0 -33 565.306 659.862  18
   0   3  33 455.302 937.361  16
   3   0  33-1733.02 1134.09  16
   0  -3 -33-478.255 697.639  18
  -3   0 -33-146.406 740.659  17
   3  -3  33-581.149 710.714  11
   3   0  33 786.973 962.813  11
  -3   3 -33-1848.60 1087.64  10
   0   3 -34 10408.1 1764.10   7
   0   3  34 8551.74 1812.68   9
   3  -3 -34 10152.7 1776.85   7
  -3   0  34 8226.32 1877.35   9
  -3   3  34 7573.23 1864.68   9
  -3   0 -34 9702.13 1907.49   7
  -3   3 -34 11368.6 2068.97   7
   0  -3 -34 7752.77 1693.33   7
   0   3 -34 11723.3 1782.63   8
   3  -3 -34 9241.07 1756.30   8
   3   0 -34 7961.78 1720.98   8
   0  -3  34 10022.1 1866.97   9
  -3   0 -34 11129.3 2155.23  10
   3  -3  34 9750.43 1909.08   2
   3  -3 -34 6945.99 1753.33   3
   0  -3  34 7023.53 1547.46   2
  -3   0 -34 7506.92 1876.88  17
   3  -3  34 8207.01 1938.90  16
   0  -3  34 8970.15 1824.93  16
   3  -3 -34 8484.23 1825.85  18
   0   3  34 8815.48 1996.77  16
   3   0  34 9170.38 2111.22  16
   0  -3 -34 8935.76 1956.30  18
   3   0  34 9556.92 1996.87  11
  -3   3 -34 13574.4 2347.56  10
   3  -3  34 7776.70 1699.86  11
   0   3 -35 195.605 562.185   7
   0   3  35-256.685 571.491   9
  -3   0  35 638.543 817.708   9
   0  -3  35 165.585 782.272   9
  -3   0 -35 83.9858 644.040   7
  -3   3 -35 907.414 777.005   7
   0  -3 -35 87.0910 688.114   7
   3  -3 -35 332.111 586.701   7
  -3   0 -35 584.081 866.646  10
   0   3 -35-272.231 626.628   8
   3  -3 -35-17.7568 472.279   8
   3   0 -35 1213.13 1029.00   8
  -3   3  35-767.948 802.829   9
   3  -3  35-365.865 702.309   2
   3  -3  35 1678.55 1246.38  16
   0  -3  35 150.139 657.512  16
   0   3  35 1286.21 1157.66  16
   3  -3 -35 89.2601 955.222  18
   3   0  35-23.6103 837.604  16
   0  -3 -35 1329.00 1080.99  18
  -3   0 -35 844.292 1043.21  17
   3  -3  35-236.960 792.043  11
  -3   3 -35 420.329 883.933  10
   3   0  35-21.0531 719.570  11
   0  -3  36 40436.4 3644.59   9
  -3   0 -36 37705.0 4000.69   7
   0   3 -36 36906.6 3325.55   8
   3  -3 -36 45248.3 4030.88   8
  -3   3 -36 39078.0 4055.37   7
   0  -3 -36 37778.8 3707.17   7
   3   0 -36 35211.4 3526.64   8
   0   3 -36 39134.4 3597.69   7
   3  -3 -36 41707.7 3708.88   7
   0   3  36 44853.1 4308.41   9
  -3   3  36 42740.1 4195.16   9
  -3   0  36 48292.7 4457.21   9
   3  -3  36 37980.2 3759.70   2
   3  -3 -36 52129.2 4553.95  18
   0   3  36 38849.9 4052.98  16
   3  -3  36 49428.6 4485.88  16
   0  -3  36 34359.3 3586.32  16
  -3   0 -36 34739.9 3951.68  17
   3   0  36 46123.1 4599.03  16
   0  -3 -36 37853.0 3901.86  18
   3  -3  36 45245.5 4216.44  11
   3   0  36 41355.7 4205.78  11
  -3   3 -36 46362.0 4361.48  10
  -3   0 -36 46268.4 4404.13  10
   0   3  37 1237.00 934.770   9
   3  -3 -37 1152.98 746.677   7
   0   3 -37 1074.76 858.455   7
  -3   3  37 1471.19 940.856   9
  -3   0  37-235.099 923.832   9
   0  -3  37-1716.92 875.328   9
  -3   0 -37 1169.27 958.144   7
   0  -3 -37 1375.33 866.494   7
   0   3 -37 69.9940 643.588   8
  -3   0 -37 1014.68 1010.94  10
   3  -3 -37 471.658 720.399   8
   3   0 -37 683.333 833.218   8
  -3   3 -37 390.504 759.812   7
   0   3 -37 2142.11 1172.81   1
   3  -3  37 472.504 692.852   2
   3  -3  37-1284.00 980.655  16
   3  -3 -37-1054.20 879.536  18
   0  -3 -37 79.9494 657.496  18
  -3   0 -37 75.0069 833.327  17
   3   0  37-1134.68 1020.40  16
   0  -3  37-163.162 627.863  16
   0   3  37 13.1933 972.702  16
  -3   3 -37-50.9042 775.442  10
   3   0  37 720.288 1182.05  11
   3  -3  37 1273.99 903.949  11
   3  -3 -38 4859.30 1350.44   7
   0   3  38 1579.09 829.684   9
  -3   3  38 2465.66 987.819   9
  -3   0  38 5382.01 1609.45   9
  -3   0 -38 4228.52 1501.89   7
  -3   0 -38 3631.92 1351.43  10
  -3   3 -38 2510.90 1100.24   7
   0  -3 -38 4236.59 1222.19   7
   0   3 -38 3886.97 1092.88   8
   3  -3 -38 5872.85 1531.82   8
   3   0 -38 4359.34 1242.19   8
   0  -3  38 3282.06 1084.10   9
   0   3 -38 4738.19 1276.15   7
   0   3 -38 5256.31 1582.83   1
   3  -3  38 4670.11 1358.88  16
   3  -3 -38 3553.62 1240.83  18
   0  -3 -38 6196.77 1633.56  18
  -3   0 -38 5060.81 1509.73  17
   0  -3 -38 4394.57 1438.92  17
   0  -3  38 4558.90 1396.40  16
   0   3  38 3700.66 1471.06  16
   3   0  38 5339.12 1667.76  16
   3   0  38 4009.53 1333.85  11
   3  -3  38 3165.06 1062.73  11
  -3   3 -38 3198.14 1201.55  10
   3  -3 -39 840.478 617.888   7
  -3   3  39-691.871 871.094   9
  -3   0  39 644.226 946.073   9
  -3   0 -39 9.35361 795.992   7
   0   3  39 635.357 900.000   9
   0  -3 -39 468.987 771.937   7
  -3   3 -39 1339.17 806.540   7
   0   3 -39 634.380 695.487   8
   3  -3 -39-89.8871 688.317   8
   3   0 -39-81.8625 373.326   8
   0   3 -39 74.5825 347.797   7
  -3   0 -39-1624.24 936.544  10
   0   3 -39 668.451 747.241   1
   3  -3 -39 1297.03 742.067  18
   0  -3 -39 630.658 623.861  18
  -3   0 -39 221.829 401.228  17
   0  -3 -39 3040.98 1517.03  17
   0   3  39-907.544 884.248  16
   3  -3  39 2317.96 1084.96  16
   0  -3  39-1270.19 751.724  16
   3   0  39 1005.92 940.193  16
  -3   3 -39 493.565 566.286  10
   3  -3  39-839.341 697.179  11
   3   0  39 295.060 564.466  11
   3  -3 -40 1765.98 1087.71   7
   0   3 -40 92.5875 521.846   8
   0   3 -40 80.7263 619.170   1
   0  -3  40 3787.48 1154.43  16
   0   3  40 2559.25 1034.16  16
   3   0  40 2621.87 1026.61  11
   2  -4   0 552224. 14884.3   6
  -2  -2   0 553265. 15331.2   6
  -2  -2   0 553089. 14630.8   7
  -4   2   0 533536. 14826.0   7
   4  -2   0 545002. 14972.5   8
  -2   4   0 533874. 14550.3   9
  -2   4   0 529296. 15336.8   1
  -2   4   0 493480. 15587.9   5
   2  -4   0 505210. 16140.9   2
   2   2   0 522001. 15090.1   1
  -4   2   0 564567. 16605.9   5
   4  -2   0 571836. 15217.0   4
  -4   2   0 543167. 14510.6  17
  -2  -2   0 523262. 15056.9  17
   4  -2   0 558413. 14100.0  16
   2  -4   0 548754. 13746.1  17
  -2   4   0 487080. 15326.2  15
  -2  -2   0 538656. 15126.9  18
   2  -4   0 538912. 14311.3  18
   2  -4   0 538956. 14175.3  14
   2   2   0 547368. 13786.7  14
  -2   4   0 554079. 15593.2  12
  -2   4   0 568795. 15031.5  10
  -4   2   0 562040. 14474.5  10
   4  -2   0 541766. 14723.4  11
   2   2   0 556264. 15188.1  11
  -2   4  -1 170.542 207.431   9
   4  -2  -1 69.9110 209.180   8
   2   2  -1 432.448 231.731   8
  -4   2   1 1393.49 505.238   9
  -2  -2   1 190.699 214.717   7
  -2  -2  -1 62.2399 182.654   7
  -4   2   1 81.5755 225.670   7
  -4   2  -1 25.7132 237.063   7
  -2   4   1 133.541 227.583   9
   2  -4   1 43.2202 187.960   6
  -2  -2   1-101.736 306.557   6
  -2   4  -1 1773.28 590.329   5
   4  -2  -1-132.453 275.863   4
   2   2  -1 611.660 358.579   1
  -2   4  -1-321.435 310.932   1
  -2   4   1 214.403 373.562   1
  -4   2  -1 1106.80 596.019   5
   2  -4  -1 76.5833 218.484   6
   2  -4   1 342.177 419.783   2
   2  -4  -1 191.568 353.646   2
   4  -2   1-60.5269 236.225   4
  -2   4   1 149.195 343.779   5
  -2  -2  -1 1.20680 277.702   6
  -4   2   1 714.530 667.248   5
   2   2   1 159.315 252.749   1
   2  -4  -1 68.0440 149.444  18
  -2  -2  -1 111.203 263.517  17
  -2  -2   1 97.4624 235.206  18
   2  -4  -1 241.671 111.848  17
   2  -4   1 241.799 184.170  18
  -2  -2  -1 283.828 297.389  18
  -2  -2   1 85.9720 295.624  17
   2  -4   1-40.2655 159.960  17
   4  -2  -1 84.0671 127.639  16
  -4   2   1-56.9289 194.543  17
   4  -2   1 270.414 189.710  16
  -4   2  -1 23.8386 178.809  17
   2   2  -1 166.864 247.706  11
   2   2  -1-103.398 143.818  14
  -2   4   1 261.683 443.936  15
   2   2   1 285.032 364.376  11
  -4   2   1 264.293 186.188  10
   4  -2   1-25.1966 278.914  11
   4  -2  -1 57.5314 211.392  11
  -2   4  -1 66.4353 292.847  10
  -2   4   1 50.7407 313.030  12
  -2   4  -1 151.125 326.545  12
  -4   2  -1 142.758 223.722  10
  -2   4   1 67.7010 220.934  10
  -2   4  -1 179.085 364.408  15
   2  -4   1 165.656 171.050  14
   2   2   1 278.260 129.201  14
   2   2  -2 1457.17 365.509   8
  -4   2   2 2123.79 610.640   9
  -2  -2   2 1195.49 352.807   7
  -4   2   2 2077.92 475.970   7
  -2  -2  -2 2103.21 406.038   7
  -4   2  -2 1551.03 413.755   7
   4  -2  -2 1667.01 444.058   8
  -2   4  -2 1753.84 362.770   9
  -2   4   2 1341.20 371.350   9
  -2  -2   2 2015.59 547.030   6
  -2   4  -2 1479.92 475.825   1
   2  -4   2 1295.22 618.060   2
   4  -2  -2 1347.87 377.994   4
   2   2  -2 1263.01 453.391   1
  -2   4  -2 1151.43 477.847   5
  -2   4   2 1011.09 481.327   5
   2  -4   2 1661.13 402.590   6
   4  -2   2 1203.44 431.162   4
  -4   2  -2 1012.52 488.821   5
  -4   2   2 1687.18 658.893   5
  -2   4   2 1933.71 553.327   1
  -2  -2  -2 1605.31 466.360   6
   2   2   2 1326.80 405.367   1
   2  -4  -2 1161.23 379.380   6
   2  -4  -2 2181.19 606.521   2
   2  -4   2 1272.54 275.448  18
  -2  -2  -2 1048.46 380.691  18
   2  -4  -2 1290.24 315.043  18
   4  -2   2 1158.70 277.617  16
   4  -2  -2 1759.58 232.463  16
  -2  -2   2 1605.61 488.233  18
  -4   2   2 1710.46 327.036  16
  -2  -2   2 1278.44 398.924  17
  -4   2   2 1527.16 356.833  17
   2  -4  -2 1713.66 229.305  17
   2  -4   2 1314.25 221.506  17
  -2  -2  -2 1431.91 442.657  17
  -4   2  -2 1338.88 323.779  17
  -2   4  -2 1317.83 417.755  10
  -2   4   2 1149.06 355.014  10
   2   2   2 1355.41 241.335  14
  -2   4   2 1248.50 479.682  15
  -4   2   2 1521.36 320.142  10
   4  -2  -2 1670.34 377.752  11
  -4   2  -2 2066.77 418.570  10
   2   2   2 1429.90 439.106  11
   4  -2   2 1190.46 365.686  11
   2  -4   2 1635.42 311.034  14
  -2   4   2 1323.26 503.106  12
  -2   4  -2 1286.04 455.023  12
  -2   4  -2 1150.72 433.446  15
   2   2  -2 866.602 371.504  11
  -2   4  -3 14.6132 52.2521   7
   4  -2  -3-195.520 248.771   8
   2   2  -3-2.38286 191.230   8
  -4   2   3 117.683 324.266   9
   2  -4  -3 89.7843 61.8887   8
  -4   2   3 48.9890 214.964   7
  -2  -2  -3-45.0055 160.972   7
  -2   4   3-32.6717 172.310   9
  -4   2  -3-120.354 324.157   7
   4  -2  -3 612.487 688.808   3
  -2  -2  -3 50.6687 261.797   6
   2  -4   3-667.549 629.557   2
  -4   2   3-81.0972 499.936   5
  -2   4  -3 136.696 275.170   1
  -4   2  -3 1.67489 326.520   5
   4  -2   3-4.46916 299.709   4
  -2   4   3 14.3829 312.215   1
  -2   4   3 125.129 312.814   5
   2   2  -3 63.9225 294.631   1
   4  -2  -3-698.293 354.946   4
   2  -4  -3-106.000 253.963   2
   2   2   3-38.5824 280.870   1
  -2  -2   3-86.5400 307.426   6
   2  -4  -3-113.404 264.152   6
   2  -4   3 119.168 234.167   6
   2  -4   3-3.47730 108.313  18
  -2  -2  -3 104.512 240.518  18
  -2  -2   3 337.106 361.708  17
   4  -2   3 110.841 163.613  16
   2  -4   3 46.3597 118.365  17
  -2   4  -3-118.275 87.8775  17
  -4   2   3 41.4520 173.839  17
  -2  -2  -3-337.399 278.771  17
  -2  -2   3 62.5029 286.362  18
  -4   2  -3-47.5432 192.736  17
   2  -4  -3 171.465 213.510  18
   2  -4  -3-19.1023 86.1748  17
   4  -2   3-71.9963 260.943  11
  -4   2  -3-64.1435 158.603  10
  -2   4   3 137.480 268.369  15
   2   2   3-69.7491 274.184  11
   2  -4   3 258.193 177.675  14
  -2   4  -3 7.41032 354.264  15
   2   2   3 64.5103 105.067  14
   4  -2  -3 22.0157 166.483  11
  -2   4  -3-612.724 386.685  12
  -2   4  -3-106.916 215.932  10
  -2   4   3 37.2651 234.875  12
  -4   2   3-220.270 171.198  10
   2   2  -3 36.9506 237.737  11
  -2   4  -4 77.8597 80.3658   7
  -4   2   4 149.966 364.016   9
  -4   2   4-0.97516 272.512   7
   2  -4  -4 106.205 83.8912   8
  -2   4   4 118.466 210.191   9
  -2  -2  -4 53.6874 184.467   7
  -4   2  -4-42.1355 252.239   7
   2   2  -4 33.2612 154.793   8
   4  -2  -4 248.151 270.608   8
  -4   2   4-96.6004 405.430   5
  -2   4   4 42.6588 231.753   1
   4  -2  -4 528.055 727.902   3
   2   2   4 74.3372 182.216   1
   2  -4   4 331.768 215.981   6
  -4   2  -4-108.748 352.095   5
   2  -4   4 310.428 501.256   2
   2  -4  -4-444.782 292.002   6
   2  -4  -4 84.3360 321.168   2
   2   2  -4 327.243 297.756   1
  -2   4   4 25.5436 257.846   5
  -2   4  -4 340.783 316.054   1
   4  -2   4-13.6156 268.627   4
   2  -4   4 29.9548 123.215   4
  -2  -2   4 210.006 350.820   6
  -2  -2  -4 345.620 303.168   6
  -2  -2  -4-49.1019 232.446  17
   2  -4  -4 123.287 200.005  18
  -2  -2  -4 302.738 311.612  18
   2  -4   4 110.247 139.308  17
  -4   2  -4 168.781 174.879  17
  -4   2   4 122.327 229.469  17
  -2  -2   4 40.6140 248.876  17
   2  -4   4 121.931 124.868  18
  -2  -2   4 55.3270 282.947  18
   2  -4  -4 61.2930 82.1832  17
   4  -2   4-60.3384 190.367  16
   2   2   4 6.21351 110.247  14
   2   2  -4 180.281 265.051  11
  -2   4  -4 374.832 369.703  15
  -2   4   4-515.659 324.568  15
   2   2   4-125.729 260.079  11
  -2   4  -4-87.5512 377.552  12
  -4   2  -4 141.498 174.192  10
   2  -4  -4 88.7121 90.5505  11
   2  -4   4-21.0475 169.567  14
   4  -2   4-34.8382 229.714  14
  -2   4   4-259.551 324.093  12
   4  -2  -4-9.64687 172.910  11
   4  -2   4 29.4459 259.516  11
  -2   4  -4-129.078 240.997  10
  -4   2   4 0.58188 124.470  10
  -2   4   5 169.224 250.751   9
   4  -2  -5-88.4025 340.586   8
  -4   2   5-253.906 394.414   9
  -2   4  -5 33.6811 81.7826   7
   2   2  -5-64.2153 193.790   8
  -4   2  -5 61.7440 230.426   7
  -4   2   5-122.303 277.049   7
   2  -4  -5 125.811 85.7961   8
  -2  -2  -5 36.5125 193.304   7
   2  -4  -5-141.006 250.417   2
   4  -2   5 6.56990 65.2139   6
  -2   4   5-143.794 306.591   1
   2  -4   5 31.9505 174.497   6
  -4   2  -5-613.439 361.332   5
   4  -2   5 276.821 314.469   4
   4  -2  -5 529.987 639.186   3
  -2  -2  -5 14.0369 235.697   6
  -2  -2   5 297.440 369.488   6
   2   2  -5 49.7784 280.990   1
   2   2   5 88.8180 183.932   1
   2  -4   5 110.404 372.054   2
  -4   2   5-699.522 565.668   5
   2  -4  -5-707.387 356.101   6
   2  -4   5 115.531 143.419   4
  -2   4  -5-19.5619 262.722   1
  -2   4   5 148.030 321.022   5
   2  -4   5 27.0694 91.9270  18
  -2  -2  -5 193.159 271.090  18
  -4   2   5 184.151 208.113  17
  -2  -2   5 317.179 319.297  18
   2  -4  -5 132.503 190.929  18
   2  -4   5 213.528 182.405  17
  -4   2  -5-37.1130 192.803  17
  -2  -2   5-62.8617 269.758  17
   4  -2   5 200.765 208.338  16
  -2  -2  -5 80.1206 279.159  17
   2  -4  -5 63.1478 109.452  17
   2   2  -5 154.440 253.483  11
  -2   4  -5-54.4176 311.023  12
  -2   4  -5 36.5504 215.365  10
   4  -2   5 58.8254 210.417  14
   4  -2  -5 130.468 176.008  11
   2   2   5 9.23189 253.859  11
   2  -4   5-91.8157 147.699  14
   2   2   5 412.456 286.474  15
   2  -4  -5 53.7440 69.7393  11
  -2   4   5-78.0923 294.493  15
  -4   2  -5-495.804 281.307  10
   4  -2   5-2.12076 214.836  11
  -2   4  -5 61.6668 315.993  15
  -2   4   5 236.464 228.995  12
   2   2   5 48.1985 121.342  14
  -4   2   5 216.337 141.915  10
  -2  -2  -6 6367.90 734.788   7
  -4   2   6 5010.87 1036.42   9
  -2   4  -6 5380.43 474.645   7
   2  -4  -6 5601.94 553.728   8
   2  -4   6 6579.77 760.789   6
   2   2  -6 5554.00 680.871   8
  -2   4   6 5899.42 777.606   9
  -4   2  -6 5695.09 771.377   7
   4  -2  -6 5078.10 775.701   8
   2   2   6 4924.93 785.373   9
  -4   2   6 4237.58 1096.11   5
   2   2  -6 5292.40 936.297   1
   2   2   6 6310.01 764.027   1
  -2   4  -6 6378.57 895.796   1
   4  -2  -6 6031.59 1411.76   3
   2   2  -6 6833.47 623.045   4
   4  -2   6 5996.26 387.415   1
  -2   4   6 4827.17 974.388   5
   2  -4  -6 5932.73 829.007   2
  -2   4   6 6087.97 902.307   1
  -2  -2   6 5806.62 940.858   6
  -4   2  -6 6410.76 906.586   5
   4  -2   6 6262.84 867.940   4
  -2  -2  -6 6121.11 832.691   6
   2  -4   6 5718.21 1262.29   2
   2  -4   6 5893.50 576.067   4
  -2  -2  -6 7249.52 915.017  18
   2  -4   6 6122.28 673.359  17
   4  -2   6 6369.19 831.830  16
  -4   2   6 5952.95 761.597  17
  -4   2  -6 5583.76 674.582  17
   2  -4  -6 6064.20 544.524  17
  -2  -2  -6 5503.66 839.968  17
  -2  -2   6 6186.74 878.175  17
   2  -4   6 5893.26 494.657  18
  -2  -2   6 4612.33 765.823  18
   2  -4  -6 6184.29 778.131  18
   2   2   6 5603.29 807.467  11
  -4   2   6 5645.23 553.820  10
   4  -2   6 6024.44 781.766  14
  -2   4   6 5892.75 853.641  15
   4  -2   6 6119.34 803.444  11
   2   2   6 6037.02 884.755  15
  -4   2  -6 6740.16 849.759  10
  -2   4  -6 5051.21 769.479  10
  -2   4  -6 6188.62 937.126  12
  -2   4   6 4773.71 822.258  12
   4  -2  -6 5843.37 686.914  11
   2   2  -6 6125.64 874.619  11
  -2   4  -6 4785.42 866.787  15
   2  -4   6 6430.70 677.807  14
   2  -4  -6 5394.76 314.233  11
  -4   2  -7 134.201 95.7277   9
   2   2  -7 53.2557 183.454   8
   4  -2  -7-142.493 337.672   8
   2   2   7 97.6498 256.745   9
  -2   4  -7-37.9875 141.056   7
   2  -4  -7 313.584 199.316   8
  -4   2   7 96.2906 358.322   9
  -2  -2  -7 126.748 179.652   7
  -2   4   7 49.5818 221.680   9
  -4   2  -7 87.8427 282.587   7
   2  -4   7 163.205 73.6077   8
  -4   2   7 306.733 447.363   5
  -2   4   7 168.856 319.835   1
  -2   4   7 134.903 378.662   5
   2   2  -7 137.505 365.579   1
   2   2   7 0.95138 178.015   1
   4  -2   7-142.651 332.074   4
   2  -4   7 481.459 185.293   4
   2  -4  -7-23.3800 232.359   2
  -4   2  -7 71.9518 239.229   5
   2   2  -7 120.522 147.341   4
   4  -2  -7 628.552 663.362   3
  -2  -2  -7-123.665 248.528   6
  -2   4  -7 27.1740 251.913   1
  -2  -2   7-168.170 361.609   6
   2  -4   7 104.196 548.028   2
   2  -4   7 96.9160 212.275   6
  -4   2   7 95.6204 172.690  17
   2  -4  -7 171.006 237.086  18
  -2  -2   7 279.202 339.569  18
   2  -4   7-3.50746 173.372  17
   4  -2   7 63.5832 242.564  16
  -2  -2  -7 17.3380 335.292  18
  -2  -2   7 750.189 351.035  17
  -4   2  -7 211.534 214.096  18
  -4   2  -7 185.147 201.137  17
   2  -4   7 110.102 103.877  18
  -2  -2  -7 328.166 329.908  17
   2  -4  -7-53.4672 129.103  17
   2   2   7-23.7767 291.489  11
   4  -2   7 109.867 262.977  14
   2  -4  -7 157.992 246.309  13
  -2   4  -7 43.9984 245.454  10
   2  -4   7-11.7197 187.405  14
  -2   4  -7 450.771 375.010  15
   4  -2   7-578.199 314.429  11
  -4   2  -7-350.520 279.495  10
  -2   4  -7 42.9497 314.940  12
  -2   4   7 117.500 257.654  15
   4  -2  -7-13.9092 168.755  11
   2   2   7 53.9290 222.526  15
  -2   4   7 380.079 252.005  12
   4  -2  -8 159.842 247.282   8
   2   2   8 270.760 311.377   9
  -2   4   8 586.943 330.288   9
  -2   4  -8 354.171 164.662   7
  -4   2   8-56.0668 360.324   9
   2   2  -8 630.374 305.936   8
  -4   2  -8 271.724 289.913   7
   2  -4  -8 269.090 225.992   8
  -4   2  -8 458.660 116.987   9
   2  -4  -8 428.252 90.4260   7
  -2  -2  -8 361.228 213.788   7
   2  -4   8 223.851 129.227   8
   2  -4  -8 407.658 86.3815   7
   2   2   8 184.408 202.026   1
   2  -4  -8 471.479 255.964   2
   2   2  -8 418.956 142.604   4
   4  -2   8-98.1651 267.654   4
  -2  -2   8 568.871 397.558   6
   4  -2  -8 674.556 571.717   3
  -4   2   8 399.124 508.980   5
   2  -4   8 700.390 307.865   6
  -2  -2  -8 1069.01 430.667   6
  -4   2  -8 94.5775 206.995   5
  -2   4  -8 632.225 339.760   1
   2  -4   8 695.459 445.369   2
   2  -4   8 616.959 217.006   4
   2   2  -8 38.5636 371.472   1
  -2   4   8 411.522 364.282   1
  -2   4   8 266.502 429.594   5
   2  -4  -8 342.095 291.353  18
   2  -4  -8 532.138 190.514  17
   4  -2   8 829.809 398.642  16
   2  -4   8 44.3066 319.947  16
   2  -4   8 454.470 249.559  17
  -4   2  -8 445.954 223.398  17
  -2  -2  -8 704.430 357.539  17
  -4   2   8 120.411 208.755  17
  -2  -2   8 483.507 393.068  17
  -4   2  -8-34.0824 226.281  18
  -2  -2   8 537.848 363.783  18
  -2  -2  -8-99.1075 337.011  18
   2  -4   8 208.513 106.442  18
  -2   4   8-61.2671 276.782  15
  -2   4  -8-823.820 468.521  15
   4  -2  -8 316.054 251.092  11
  -2   4  -8 615.562 360.144  10
  -2   4  -8 191.996 331.100  12
   2  -4  -8 575.379 395.700  13
   2   2   8 81.2127 226.700  11
   4  -2   8 283.934 279.308  14
  -2   4   8-1.50873 272.526  12
   2  -4   8 197.015 214.343  14
   4  -2   8 265.608 284.780  11
   2   2   8 424.487 288.332  15
  -4   2  -8 881.333 414.471  10
   2   2  -9 31.8440 174.756   8
  -4   2  -9 88.0947 86.5151   9
  -4   2   9 196.760 459.028   9
   2   2   9 80.1380 277.125   9
  -2   4  -9-2.95584 190.213   7
   2  -4  -9 50.5912 84.7229   7
   2  -4  -9-401.280 244.485   8
  -2  -2  -9 508.360 247.236   7
  -2   4   9-65.2152 256.766   9
  -4   2  -9-100.265 281.964   7
   4  -2  -9 211.486 338.075   8
  -2   4  -9 166.331 296.605   1
   4  -2   9-72.7476 359.803   4
  -2   4   9-326.002 377.756   5
  -2   4   9 144.859 315.902   1
  -4   2  -9 140.556 227.288   5
  -4   2   9 2.79324 440.709   5
   2  -4   9 94.3689 204.288   6
  -2  -2  -9 38.5725 204.949   6
   2  -4   9 498.046 694.354   2
   2  -4   9 11.9307 135.506   4
   2   2   9 83.9284 223.243   1
   4  -2  -9-42.2396 644.312   3
  -2  -2   9 67.5800 367.628   6
   2   2  -9 155.279 123.298   4
   2  -4  -9 168.010 231.640   2
  -4   2  -9 34.0081 175.506  17
   2  -4  -9-46.6482 227.360  18
   2  -4   9-763.792 457.232  16
   4  -2   9 458.902 339.453  16
   2  -4   9 23.4202 188.575  17
   2  -4  -9 452.194 193.987  17
  -4   2   9 20.4055 216.145  17
  -2  -2  -9 58.8599 244.647  18
  -2  -2   9-7.89626 301.559  17
  -4   2  -9 25.4988 168.882  18
  -2  -2   9-5.32434 253.662  18
  -2  -2  -9 41.3042 261.701  17
   2   2   9 120.414 208.263  15
   4  -2  -9 106.827 189.432  11
   2  -4  -9-45.3720 317.874  13
  -4   2  -9-229.082 307.635  10
   2   2   9-221.113 362.634  11
  -2   4  -9-30.8479 312.650  12
  -2   4  -9 176.175 344.464  10
   4  -2   9-1.28134 248.817  11
   2  -4   9 13.4722 193.124  14
  -2   4   9 89.9425 210.348  15
  -2   4   9-119.488 263.937  12
   4  -2   9-48.9472 260.467  14
  -2   4  -9 325.532 347.142  15
  -4   2  10 294.681 610.633   9
   2   2  10 14.7578 278.319   9
  -2   4  10-124.457 290.949   9
  -4   2 -10-88.2803 323.684   7
   2   2 -10 39.9513 221.187   8
  -2   4 -10 179.287 220.807   7
   2  -4 -10 350.498 274.479   8
   2  -4 -10 146.699 135.136   7
   4  -2 -10 120.209 311.396   8
  -2  -2 -10 366.794 271.721   7
   2  -4  10-21.6418 150.045   4
   2   2 -10 146.843 143.656   4
   2   2  10-63.9935 205.383   1
  -2   4  10 102.941 369.804   1
   4  -2  10-10.7394 342.973   4
  -4   2 -10 132.258 244.390   5
   2  -4  10 51.3696 597.976   2
  -2  -2 -10 35.4784 219.996   6
  -4   2  10-867.162 684.190   5
  -2   4  10 80.8447 416.172   5
   4  -2 -10 1098.95 780.193   3
  -2  -2  10 264.329 378.392   6
  -2   4 -10 17.8157 272.085   1
   2  -4  10 276.947 250.444   6
  -4   2 -10 29.0512 206.537  17
  -2  -2 -10 401.316 311.098  17
   2   2  10 255.831 357.901  16
   2  -4 -10 427.469 355.396  18
   4  -2  10-393.952 368.365  16
   2  -4 -10 295.929 231.123  17
  -4   2  10 131.760 280.076  17
  -2  -2  10 184.670 330.409  17
  -2  -2  10 185.088 324.191  18
  -4   2 -10 4.60255 200.121  18
   2  -4  10-211.000 391.663  16
  -2  -2 -10-33.7002 257.000  18
   4  -2 -10 69.7612 161.828  11
   4  -2  10 63.7629 261.899  14
   2  -4  10 369.031 268.002  14
   2   2 -10 246.337 186.063  12
   2  -4 -10 416.357 374.728  13
  -4   2 -10-137.681 287.574  10
   2   2  10 224.169 356.050  11
  -2   4 -10 16.9572 352.278  15
  -2   4 -10 278.919 340.742  10
  -2   4  10 260.918 314.221  12
  -2   4  10 301.234 377.810  15
   4  -2  10 159.445 306.457  11
  -2   4 -10-228.367 280.002  12
   2   2  10 565.953 279.521  15
   2  -4 -11 184.070 179.103   7
   2   2  11 122.095 265.655   9
  -4   2  11-669.445 584.964   9
  -2   4  11 362.936 498.054   9
  -2   4 -11 183.977 272.439   7
  -2  -2 -11 150.444 270.570   7
   2  -4 -11 271.965 282.743   8
   2   2 -11-45.5976 291.056   8
  -4   2 -11 282.189 325.556   7
   4  -2 -11 433.950 493.038   8
  -4   2  11 692.178 590.366   5
  -2  -2  11 116.994 452.014   6
   4  -2  11 48.5801 307.089   4
   4  -2 -11 1039.67 1011.42   3
   2  -4  11 119.096 174.036   4
  -2   4  11 253.722 328.271   1
   2   2  11 522.980 269.575   1
   2  -4  11 827.403 810.034   2
  -2   4 -11 74.0459 277.683   1
  -4   2 -11-64.1948 229.036   5
  -2   4  11 808.940 628.538   5
   2   2 -11 47.8971 124.370   4
   2  -4  11-91.0384 221.942   6
  -2  -2 -11 73.4866 270.056   6
   2  -4  11 153.042 377.721  16
   4  -2  11 463.864 447.522  16
   2  -4 -11 86.4747 191.059  17
   2  -4 -11 811.075 494.700  18
   2   2  11 535.608 465.368  16
  -4   2  11 287.752 363.342  17
  -2  -2  11 244.128 338.118  17
  -2  -2 -11 70.5125 337.687  17
  -2  -2 -11 130.897 315.534  18
  -4   2 -11 15.2838 186.769  17
  -4   2 -11-24.4565 213.383  18
  -2   4 -11 981.560 589.195  15
   2  -4  11 259.624 265.776  14
   2  -4 -11 22.8258 332.186  13
  -2   4 -11 530.049 377.809  10
   2   2  11 133.581 285.890  11
  -2   4  11 103.597 256.879  15
   2   2 -11-19.3032 140.185  12
  -2   4  11 667.115 390.764  12
   4  -2  11 152.855 429.710  11
   2   2  11-113.390 204.956  15
  -2   4 -11 88.4960 271.106  12
   4  -2  11 136.393 348.550  14
  -4   2 -11-8.31601 340.653  10
  -4   2 -12 345230. 10592.0   7
   2  -4 -12 336765. 10536.3   8
  -2   4 -12 335363. 10230.7   7
   2  -4 -12 347501. 9530.35   7
   2   2 -12 350875. 10376.8   8
   4  -2 -12 358646. 10972.5   8
  -2  -2 -12 349489. 10199.6   7
  -2  -2  12 346977. 11610.1   6
  -2  -2 -12 357428. 10553.4   6
   2   2  12 353710. 10749.5   9
  -2   4  12 339218. 10730.6   9
   2  -4  12 331437. 10166.1   6
  -4   2  12 353004. 12463.6   9
   4  -2  12 338196. 10739.5   4
   4  -2 -12 393156. 14134.0   3
  -4   2  12 342687. 12685.4   5
  -4   2 -12 377923. 10077.4   5
   2  -4  12 346677. 13282.4   2
  -2   4 -12 343104. 10984.5   1
   2   2  12 339156. 10021.4   1
   2   2 -12 329157. 9152.39   4
  -2   4  12 347522. 11933.7   5
  -2   4  12 333049. 11001.9   1
  -4   2 -12 333857. 10154.2  17
   2   2  12 340598. 9838.99  15
   4  -2  12 355177. 11580.8  16
  -2  -2  12 348970. 10806.6  17
  -2  -2 -12 330808. 10680.5  17
  -4   2 -12 328008. 9832.77  18
   2  -4 -12 345506. 9943.67  17
  -2   4  12 363714. 10590.9  15
   2  -4  12 339801. 11482.6  16
   2   2  12 346867. 10938.2  16
  -2  -2 -12 357938. 10823.6  18
  -4   2  12 364240. 11164.4  17
  -2   4 -12 360284. 11622.5  15
   2  -4 -12 349993. 10982.0  18
   2   2  12 333852. 10547.9  11
  -2   4 -12 342588. 10810.9  10
  -2   4  12 304100. 10863.9  12
   2   2 -12 362285. 9515.44  12
  -2   4 -12 351318. 11087.7  12
  -4   2 -12 341715. 11238.6  10
   4  -2  12 345952. 10847.8  11
   2  -4  12 317880. 10068.6  14
   2  -4 -12 355852. 10850.8  13
  -2  -2 -12 330005. 9768.91  13
   4  -2  12 355123. 10557.5  14
  -4   2 -13-122.733 288.132   7
  -2   4  13 66.6451 331.704   9
  -4   2  13 185.627 426.524   9
   2  -4 -13 647.217 453.902   8
  -2   4 -13 227.196 257.079   7
   2  -4 -13 1712.60 386.273   7
  -2  -2 -13 100.343 250.650   7
   2   2  13 379.798 363.212   9
   4  -2 -13-69.9450 419.044   8
   2   2 -13-120.457 299.903   8
  -2   4  13 130.987 379.674   1
   2   2  13 82.2586 215.818   1
  -4   2 -13 15.3748 179.737   5
   4  -2 -13 1526.41 996.997   3
  -2   4  13 1605.72 715.489   5
   4  -2  13 270.446 388.508   4
   2  -4  13 47.8629 230.622   6
   2  -4  13 1074.18 753.819   2
  -4   2  13 5.88414 483.181   5
  -2  -2 -13 108.196 251.692   6
   2   2 -13 180.328 127.525   4
  -2  -2  13 369.570 519.069   6
  -2   4 -13-3.35956 303.450   1
  -4   2 -13 106.313 258.335  17
   2  -4 -13 195.975 232.862  17
   4  -2  13 218.227 435.541  16
  -2   4  13-50.1024 297.700  15
   2   2  13-52.4752 313.452  16
  -2  -2 -13 472.191 361.775  17
  -4   2  13 412.776 513.030  17
  -2  -2  13 305.379 377.661  17
   2  -4 -13 581.738 417.880  18
   2  -4  13 1350.08 646.857  16
  -2  -2 -13 154.184 316.665  18
  -4   2 -13-102.403 275.816  18
   2   2  13 160.314 161.149  15
  -2   4 -13 1.67912 332.746  12
  -4   2 -13 204.662 463.678  10
   4  -2  13 470.665 401.167  14
   2   2  13 58.6498 294.886  11
   2  -4 -13 484.597 464.674  13
   4  -2  13-83.6134 376.164  11
  -2   4 -13-54.8087 269.596  10
  -2   4  13 1380.39 619.882  12
  -2  -2 -13 144.470 189.921  13
   2   2 -13-81.7707 156.604  12
  -2   4 -13 637.566 529.498  15
   2   2  14 1094.26 484.052   9
  -4   2  14 1046.01 642.676   9
  -2  -2 -14 826.304 352.997   7
   2   2 -14 951.361 378.403   8
   2  -4 -14 1141.68 359.876   7
   2  -4 -14 971.222 429.171   8
  -2   4 -14 397.521 283.055   7
  -4   2 -14 1180.06 398.278   7
  -2   4  14 1608.18 587.084   9
   4  -2 -14 790.233 464.095   8
   2   2  14 863.112 326.662   1
  -2   4  14 970.082 471.068   1
   2  -4  14 2062.94 925.054   2
  -2  -2 -14 535.344 327.706   6
  -4   2 -14 923.729 291.908   5
   4  -2 -14 970.959 859.215   3
  -4   2  14 2256.61 928.524   5
   2  -4  14 768.544 355.602   6
  -2   4 -14 1274.38 549.525   1
   2   2 -14 1062.45 228.594   4
  -2  -2  14 1084.31 661.830   6
   4  -2  14 967.312 424.913   4
  -2   4  14 650.509 528.704   5
   2  -4 -14 1401.71 576.108  18
  -2  -2 -14 412.084 397.109  17
  -4   2 -14 453.286 345.070  17
  -4   2 -14 832.184 297.646  18
   2   2  14 1699.41 619.152  16
  -2   4  14 1389.35 411.645  15
  -4   2  14 983.602 449.879  17
  -2  -2  14 983.552 496.972  17
  -2  -2 -14 676.147 412.988  18
   4  -2  14 1039.45 618.177  16
   2  -4  14 1041.42 580.380  16
   4  -2  14 601.039 366.175  14
   4  -2  14 481.668 439.335  11
  -2   4  14 1396.04 560.359  12
  -2  -2 -14 1185.74 349.145  13
   2  -4 -14 1791.47 575.793  13
   2   2  14 1123.93 441.749  11
  -4   2 -14 1021.64 500.452  10
   2   2 -14 1591.51 313.675  12
   2   2 -14 1028.81 197.880  10
  -2   4 -14 945.178 506.410  12
   2   2  14 755.881 262.841  15
  -2   4 -14 1304.88 604.558  10
  -2   4 -14 1452.86 619.828  15
   2   2  15-162.835 275.098   9
  -2  -2 -15 180.380 284.779   7
  -2   4  15-170.341 371.690   9
  -4   2  15 266.036 556.501   9
   2  -4 -15 27.0582 306.759   8
  -2   4 -15-138.171 285.922   7
  -4   2 -15-92.2363 418.641   7
   2   2 -15 58.3166 275.519   8
   4  -2 -15 87.8769 344.002   8
   2  -4 -15-642.510 302.673   7
   2  -4 -15 322.295 432.457   3
  -4   2 -15-302.347 195.719   5
  -2  -2 -15-29.2108 261.960   6
   2  -4  15 169.515 297.158   6
  -2   4  15-549.027 457.328   1
   2  -4  15 31.1151 499.069   2
  -2   4  15 123.988 345.906   5
   4  -2 -15 474.687 699.133   3
  -4   2  15-124.434 461.498   5
   2   2 -15-180.608 146.759   4
   2   2  15 214.538 218.129   1
  -2  -2  15 362.576 558.836   6
  -2   4 -15-125.098 307.896   1
  -4   2 -15-28.9576 158.249  18
  -2  -2 -15-299.074 349.779  17
   2  -4 -15-665.545 445.192  18
  -4   2 -15 38.6432 284.913  17
  -2  -2 -15-43.8761 380.813  18
  -4   2  15-277.541 455.261  17
  -2  -2  15-172.955 325.053  17
   2   2  15-202.292 386.067  16
   4  -2  15 307.185 528.699  16
  -2   4  15 61.5942 247.604  15
   2  -4  15-133.839 400.015  16
  -2   4 -15 406.355 481.242  15
   2   2 -15 143.621 120.443  10
  -2   4 -15-33.4498 292.305  12
   4  -2  15-29.1152 392.504  11
   2   2  15-207.059 185.018  15
  -4   2 -15 173.053 430.232  10
   4  -2  15-86.2634 356.231  14
  -2   4  15 312.034 339.242  12
   2   2 -15-511.132 193.216  12
   2   2  15 189.814 390.064  11
   2  -4 -15-136.146 390.517  13
  -2   4 -15-311.955 362.911  10
  -2  -2 -15-384.451 239.418  13
   2   2  16 641.556 457.289   9
  -2  -2 -16 605.710 275.704   7
  -4   2 -16 631.987 415.286   7
  -4   2  16 1001.71 675.297   9
   2   2 -16 1221.16 491.243   8
   2  -4 -16 630.120 368.404   8
  -2   4 -16 130.523 304.424   7
   4  -2 -16 311.020 455.742   8
   2  -4 -16 444.802 322.298   7
  -2   4  16 224.079 399.532   9
  -2  -2 -16 565.701 334.965   6
  -4   2 -16 886.103 248.822   5
   2   2  16 430.018 257.615   1
   2  -4  16 716.657 381.256   6
  -2  -2  16 1161.66 592.787   6
   4  -2 -16 1518.38 941.247   3
  -2   4 -16 23.1460 434.904   1
   2  -4  16-650.849 657.337   2
  -4   2  16 743.430 541.282   5
   2  -4 -16 228.999 400.656   3
  -2   4  16 255.980 358.311   5
  -2  -2 -16 1218.86 597.347  17
   4  -2  16 867.020 656.841  16
  -4   2 -16 322.578 324.551  17
   2  -4 -16 126.954 446.096  18
  -2  -2  16 29.2353 302.953  16
  -4   2  16 1015.32 584.647  17
  -2   4  16 767.995 389.152  15
   2   2  16 183.027 341.702  16
  -2  -2  16 753.466 422.733  17
  -4   2 -16 810.961 330.208  18
  -2  -2 -16 341.652 349.734  18
   2  -4  16 342.120 553.025  16
   2   2  16 419.501 334.186  11
  -4   2 -16 318.664 411.547  10
   2  -4 -16 571.293 409.600  13
  -2   4  16 691.334 486.367  12
  -2   4 -16 823.407 431.204  15
   2   2 -16 447.260 167.378  12
  -2   4 -16 395.219 332.339  10
   4  -2  16 488.902 367.919  11
  -2  -2 -16 410.871 248.798  13
   4  -2  16 1210.24 514.611  14
   2   2  16 676.730 253.248  15
   2   2  17-157.857 367.962   9
  -2   4  17 166.557 312.591   9
  -4   2 -17 65.0864 411.678   7
  -4   2  17 181.325 571.497   9
  -2  -2 -17-1.36287 249.679   7
   2  -4 -17-231.979 383.605   8
  -2   4 -17 154.951 322.732   7
   2   2 -17 320.071 353.804   8
   2  -4 -17 71.4065 219.362   7
   4  -2 -17 216.449 402.248   8
   2  -4 -17-264.989 472.057   3
  -2   4  17 178.137 462.045   5
  -4   2  17 74.5593 589.012   5
  -2  -2 -17 79.1851 270.824   6
  -2   4 -17-157.705 321.910   1
   2  -4  17-1074.15 772.386   2
   2   2  17 22.6007 229.039   1
  -2  -2  17-2.55732 428.584   6
   2  -4  17-122.538 310.677   6
  -2  -2 -17 140.782 333.901  18
  -2   4  17-2.67524 262.376  15
  -2  -2 -17-334.085 383.971  17
  -2  -2  17 463.505 383.125  16
   2  -4 -17 104.356 437.624  18
  -4   2 -17 61.5665 288.256  17
   4  -2  17 198.786 637.581  16
  -4   2  17-100.056 391.764  17
   2   2  17-97.9199 364.099  16
  -2  -2  17 136.283 448.459  17
   2  -4  17-581.680 533.166  16
  -4   2 -17-8.54902 156.373  18
   2  -4 -17-37.9625 349.061  13
   2   2  17 22.9417 147.019  15
   4  -2  17 37.2398 332.204  11
  -2  -2 -17-108.014 200.457  13
   4  -2  17 94.4543 425.482  14
  -2   4  17 108.353 440.618  12
   2   2  17 185.657 321.845  11
  -4   2 -17 366.009 394.816  10
  -2   4 -17 66.5552 340.840  10
  -2   4 -17 162.359 490.194  15
   4  -2 -18 7322.95 1219.01   8
  -2   4  18 6413.11 1180.42   9
  -2  -2 -18 7232.05 1009.27   7
  -4   2 -18 5798.38 1012.73   7
  -4   2  18 10908.1 1846.19   9
   2   2  18 6556.11 1048.97   9
   2   2 -18 9371.06 1235.45   8
   2  -4 -18 8694.23 1303.97   8
  -2   4 -18 6594.68 1110.28   7
   2  -4 -18 7956.22 1048.25   7
  -2  -2  18 8439.37 1523.20   6
  -4   2  18 9455.99 1669.58   5
   2  -4  18 8062.76 1083.40   6
   2  -4 -18 7909.40 1318.32   3
   2  -4  18 9673.48 1781.71   2
  -2   4 -18 8179.23 1289.74   1
  -2  -2 -18 6414.56 996.365   6
  -2   4  18 8190.25 1452.67   5
  -2  -2  18 7947.69 1192.22  16
  -2   4  18 6773.43 941.284  15
  -2  -2 -18 8750.82 1265.38  18
  -4   2  18 9107.06 1481.71  17
  -2  -2  18 7192.17 1222.85  17
   2  -4 -18 5268.44 1162.12  18
   2   2  18 7421.96 1274.88  16
  -2  -2 -18 7587.58 1238.37  17
  -4   2 -18 7600.82 858.223  18
   2  -4  18 8687.50 1521.08  16
   4  -2  18 8305.70 1511.24  16
  -4   2 -18 6721.76 1032.72  17
   4  -2  18 6346.76 1045.58  14
  -2   4 -18 8492.67 1300.06  15
  -2   4 -18 7155.54 1175.08  10
   4  -2  18 7603.99 1308.22  11
   2   2  18 9223.88 1239.29  11
  -2  -2 -18 7440.21 898.930  13
   2  -4 -18 7568.41 1181.65  13
  -4   2 -18 10102.2 1613.78  10
  -2   4  18 6033.25 1126.49  12
  -2   4  19 9.26132 450.351   9
  -2  -2 -19-13.7607 332.082   7
  -4   2 -19-63.7685 490.292   7
   2   2  19 305.722 407.083   9
  -4   2  19 807.808 646.795   9
   2  -4  19-388.205 364.753   9
   2  -4 -19 147.442 497.960   8
  -2   4 -19 1228.03 605.777   7
   2   2 -19 67.1175 354.602   8
   4  -2 -19 337.437 440.809   8
   2  -4 -19 41.1413 244.755   7
   2  -4 -19 252.117 443.018   3
  -4   2  19 740.052 668.756   5
  -2   4  19 448.134 512.931   5
  -2   4 -19 39.8597 352.559   1
  -2  -2 -19-48.7135 261.608   6
  -2  -2  19-165.729 548.738   6
   2  -4  19 305.824 666.256   2
   2  -4  19 228.804 333.895   6
   4  -2  19 502.212 518.709  16
  -4   2 -19 8.19064 195.900  18
  -4   2 -19-6.74235 270.282  17
  -2  -2  19 172.157 384.725  16
  -4   2  19 761.871 611.711  17
  -2  -2 -19 406.219 482.494  17
  -2  -2 -19-78.8215 399.642  18
  -2  -2  19-75.4104 429.855  17
   2   2  19 183.516 544.908  16
   2  -4 -19 671.766 539.044  18
   2  -4  19 349.590 524.832  16
   2   2  19-65.1223 336.633  11
  -2   4 -19 205.445 527.686  10
   2  -4 -19-51.4431 345.782  13
  -2  -2 -19 38.3184 214.982  13
   4  -2  19-728.715 454.538  14
  -4   2 -19-561.740 551.170  10
  -2   4  19 58.2832 314.566  12
  -2   4 -19-98.7235 337.715  15
   4  -2  19-98.6387 453.159  11
  -4   2  20 28647.9 3033.37   9
   2  -4  20 26223.8 2117.95   9
  -2  -2 -20 25168.7 2065.92   6
  -2  -2 -20 23247.8 1961.47   7
  -4   2 -20 23518.4 2197.24   7
   2  -4 -20 29072.6 2529.35   8
   2   2 -20 23516.1 2129.13   8
   4  -2 -20 26788.3 2474.73   8
   2  -4 -20 26236.3 2089.80   7
  -2  -2  20 28881.2 2858.77   6
   2  -4  20 25253.6 2086.44   6
  -2   4 -20 24242.2 2334.22   7
   2   2  20 23537.3 2139.30   9
  -2   4  20 24055.3 2433.81   9
  -2   4 -20 25188.8 2383.55   1
  -4   2  20 25956.7 2730.20   5
   2  -4 -20 27383.7 2560.04   3
   2  -4  20 29155.5 3136.64   2
  -2   4  20 28840.4 2755.49   5
  -2  -2 -20 25124.5 2275.44  18
   2   2  20 30016.3 2661.31  16
  -4   2  20 30282.0 2846.37  17
  -2  -2  20 27443.7 2468.34  17
   2  -4  20 24046.3 2551.54  16
  -2  -2 -20 23134.7 2206.53  17
  -4   2 -20 25647.1 2152.94  17
  -2  -2  20 27393.0 2335.77  16
   4  -2  20 27817.6 2929.63  16
  -2   4 -20 30024.6 2493.89  15
   2  -4 -20 22336.3 2428.12  18
  -2  -2 -20 26298.8 1861.08  13
   4  -2  20 23223.2 2080.50  14
  -2   4  20 25132.4 2391.07  12
   2  -4 -20 29031.7 2439.46  13
  -4   2 -20 28393.0 2858.47  10
   4  -2  20 31964.3 2792.57  11
  -2   4 -20 25605.3 2380.59  10
   2   2  20 27129.5 2248.99  11
   2   2  21-788.869 522.080   9
  -2   4  21-526.349 545.755   9
  -2  -2 -21-10.4065 376.454   7
  -4   2 -21-1345.54 627.136   7
  -4   2  21 497.438 612.205   9
   2  -4  21-687.536 435.167   9
   2  -4 -21 601.370 522.859   8
   2  -4 -21 431.202 452.904   7
  -2   4 -21 408.052 428.791   7
   2   2 -21 320.093 363.118   8
   4  -2 -21 334.341 555.528   8
  -2   4  21 327.776 607.562   5
  -4   2  21 704.358 671.505   5
   2  -4  21 141.614 637.938   2
   2  -4  21 233.061 375.870   6
  -2   4 -21 16.8658 466.780   1
   2  -4 -21-587.438 473.301   3
  -2  -2  21 285.475 697.978   6
  -2  -2 -21 270.891 302.460   6
  -2  -2 -21 330.874 383.944  18
  -2  -2 -21 315.834 459.073  17
   2  -4 -21 192.935 673.420  18
   2   2  21 103.343 389.717  16
  -4   2  21-153.153 593.832  17
  -2  -2  21-335.974 484.820  17
   2  -4  21 37.8300 658.059  16
   4  -2  21 386.555 758.579  16
  -2  -2  21 72.0672 354.641  16
  -4   2 -21-19.4096 401.792  17
  -2   4 -21-309.360 448.024  10
   4  -2  21-80.1816 376.702  14
  -4   2 -21 655.911 671.531  10
  -2  -2 -21-139.030 261.308  13
   2   2  21 112.291 411.796  11
  -2   4 -21 177.503 369.831  15
  -2   4  21-413.083 455.410  12
   4  -2  21-156.357 461.401  11
   2  -4 -21 585.997 501.373  13
  -2   4  22 7233.09 1413.40   9
  -4   2  22 6541.57 1525.12   9
  -2  -2 -22 5918.19 1076.44   7
  -4   2 -22 7036.34 1281.08   7
   2  -4  22 7822.17 1176.95   9
   2  -4 -22 8399.33 1408.83   8
   2  -4 -22 5667.18 1022.31   7
  -2   4 -22 6123.54 1213.82   7
   2   2 -22 6962.83 1197.22   8
   2   2  22 8025.86 1310.26   9
   4  -2 -22 5187.58 1183.74   8
  -2  -2  22 7892.44 1572.83   6
  -2   4 -22 4952.80 1062.77   1
  -4   2  22 10035.4 1704.52   5
  -2  -2 -22 7480.33 1164.16   6
   2  -4  22 6238.59 1443.69   2
  -2   4  22 9858.39 1626.16   5
   2  -4 -22 7058.24 1329.96   3
   2  -4  22 6322.03 1094.84   6
   4  -2  22 6920.63 1512.08  16
  -4   2 -22 7851.56 1255.52  17
   2  -4 -22 7155.22 1480.09  18
  -2  -2 -22 6786.38 1223.72  18
  -2  -2 -22 6761.55 1284.38  17
  -4   2  22 6836.94 1413.43  17
  -2  -2  22 7443.73 1395.09  17
   2  -4  22 9217.78 1651.02  16
   2   2  22 7194.04 1384.38  16
  -2  -2  22 9316.55 1432.70  16
  -2   4 -22 7636.69 1385.05  10
  -4   2 -22 7937.91 1623.65  10
  -2   4 -22 8589.01 1294.11  15
   2  -4 -22 6535.55 1244.32  13
  -2   4  22 5554.80 1219.89  12
   2   2  22 6704.54 1188.13  11
   4  -2  22 7449.57 1212.52  14
   4  -2  22 8747.90 1539.52  11
  -2  -2 -22 6593.87 969.247  13
   2   2  23 514.886 600.681   9
   2  -4 -23 40.1466 384.085   7
  -2   4  23 257.952 658.173   9
  -2  -2 -23 161.871 513.152   7
   4  -2 -23 206.259 548.845   8
  -4   2 -23 488.949 613.173   7
  -4   2  23 353.835 782.912   9
   2  -4  23 24.3743 472.879   9
   2  -4 -23 789.792 489.471   8
  -2   4 -23 729.817 552.377   7
   2   2 -23 192.298 422.000   8
  -4   2 -23-341.405 599.869  10
   2  -4 -23-658.854 561.303   3
   2  -4  23 99.0494 368.817   6
  -2   4 -23-582.119 505.480   1
  -2  -2 -23-162.432 401.659   6
   2  -4  23 785.656 672.441   2
  -2  -2  23-815.931 680.390   6
  -4   2  23-287.572 682.190   5
  -2   4  23-96.9152 536.492   5
  -2  -2  23-243.706 416.600  16
  -2  -2 -23 209.987 483.576  18
  -4   2  23-1564.03 818.757  17
  -2  -2 -23 790.331 695.679  17
  -4   2 -23 118.511 552.569  17
  -2  -2  23 172.301 752.570  17
   2  -4 -23 606.943 830.195  18
   2  -4  23 170.422 703.038  16
   2   2  23 649.919 706.226  16
   4  -2  23 726.399 793.611  16
  -2   4 -23 574.411 754.943  10
   2  -4 -23 112.486 623.613  13
  -2  -2 -23 275.053 478.937  13
   2   2  23-78.1013 377.248  11
  -2   4  23 824.402 687.483  12
  -2   4 -23 126.602 386.354  15
   4  -2  23 322.860 744.863  11
  -4   2 -24 134772. 6686.32   7
  -2  -2 -24 124633. 5961.93   6
   2  -4  24 147520. 6156.97   6
   2  -4 -24 160519. 7126.14   8
  -2  -2  24 144426. 7349.26   6
   4  -2 -24 134800. 6801.05   8
  -2   4 -24 150256. 7019.24   7
   2  -4 -24 149876. 6407.81   7
   2  -4  24 154176. 6259.26   9
   2   2 -24 131690. 6303.04   8
  -2   4  24 141077. 7174.81   9
  -4   2  24 166137. 8112.93   9
   2   2  24 135575. 6444.27   9
  -2  -2 -24 132526. 6140.83   7
  -4   2  24 166264. 7618.76   5
   2  -4  24 158339. 7948.36   2
  -2   4  24 158278. 7106.14   5
  -2   4 -24 126161. 6538.38   1
   2  -4 -24 144373. 6933.95   3
   2   2  24 152148. 7460.91  16
  -2  -2  24 143281. 6930.08  17
   4  -2  24 156431. 8001.75  16
  -2  -2  24 139253. 6521.17  16
  -2  -2 -24 122093. 6395.44  17
  -4   2 -24 142871. 6562.72  17
  -2  -2 -24 137434. 6664.85  18
   2  -4 -24 140783. 7299.05  18
  -2   4 -24 170620. 6514.98  15
   2  -4  24 144735. 7362.27  16
   4  -2  24 147659. 7344.94  11
   2  -4 -24 147291. 6750.70  13
  -2  -2 -24 138991. 5765.77  13
  -2   4  24 147765. 6826.79  12
  -4   2 -24 132490. 7326.76  10
  -2   4 -24 139871. 6855.26  10
   2   2  24 145801. 6577.65  11
   2   2  25 831.102 759.349   9
[truncated: 2,044,334 more chars]
